# Supplementary material for: AltHapAlignR: improved accuracy of RNA-seq analyses through the use of alternative haplotypes
Source: Bioinformatics. 2018 Mar 5;34(14):2401–8. doi: 10.1093/bioinformatics/bty125 (PMC6041798; doi:10.1093/bioinformatics/bty125)
Supplement: Supplementary Data [file bty125_supp.zip]

Archive with 6 entries (5 files):
- bty125-suppl_data/
- bty125-suppl_data/lee_supplemental_revision.pdf
- bty125-suppl_data/Supplemental_Table_1.xlsx
- bty125-suppl_data/Supplemental_Table_2.xlsx
- bty125-suppl_data/Supplemental_Table_3.xlsx
- bty125-suppl_data/Supplemental_Table_4.xlsx
