# Supplementary material for: AltHapAlignR: improved accuracy of RNA-seq analyses through the use of alternative haplotypes
Source: Bioinformatics. 2018 Mar 5;34(14):2401–8. doi: 10.1093/bioinformatics/bty125 (PMC6041798; doi:10.1093/bioinformatics/bty125)
Supplement: Supplementary Data [file bty125_supp.zip › bty125-suppl_data/Supplemental_Table_1.xlsx]

## Sheet: Legend
Supplemental_Table_1. List of genes excluded in this analysis.
List of 8 genes that had a low proportion of uniquely mapped reads (> 80% of simulated reads) and high proportion of incorrectly mapped reads (>20% of simulated reads) in the simulation study and were removed from the rest of the analysis.

## Sheet: List of genes
sampling	input_gene	input_hap	input_hap_n	Hap	gene_name	Freq	mapping_rate
1	C4B	ssto	1	ssto	C4B	0	0
1	HSPA1A	dbb	1	dbb	HSPA1A	784	0.39
1	HSPA1B	qbl	1	qbl	HSPA1B	721	0.36
1	LY6G5B	mann	1	mann	LY6G5B	248	0.12
1	UBD	apd	1	apd	UBD	701	0.35
1	C4A	dbb	2	dbb	C4A	233	0.12
1	C4B	dbb	2	dbb	C4B	222	0.11
1	HSPA1A	qbl	2	qbl	HSPA1A	731	0.37
1	HSPA1B	cox	2	cox	HSPA1B	647	0.32
1	LY6G5B	mann	2	mann	LY6G5B	230	0.12
1	UBD	apd	2	apd	UBD	698	0.35
2	C4A	pgf	1	pgf	C4A	346	0.17
2	C4B	ssto	1	ssto	C4B	49	0.02
2	HSPA1A	pgf	1	pgf	HSPA1A	675	0.34
2	HSPA1B	cox	1	cox	HSPA1B	702	0.35
2	LY6G5B	mann	1	mann	LY6G5B	198	0.1
2	UBD	apd	1	apd	UBD	791	0.4
2	C4B	ssto	2	ssto	C4B	56	0.03
2	HSPA1A	dbb	2	dbb	HSPA1A	1016	0.51
2	HSPA1B	qbl	2	qbl	HSPA1B	814	0.41
2	LY6G5B	cox	2	cox	LY6G5B	243	0.12
2	UBD	qbl	2	qbl	UBD	785	0.39
3	C4B	ssto	1	ssto	C4B	30	0.02
3	HSPA1A	cox	1	cox	HSPA1A	723	0.36
3	HSPA1B	cox	1	cox	HSPA1B	674	0.34
3	LY6G5B	pgf	1	pgf	LY6G5B	1108	0.55
3	UBD	mcf	1	mcf	UBD	690	0.34
3	C4B	ssto	2	ssto	C4B	0	0
3	CYP21A2	dbb	2	dbb	CYP21A2	1419	0.63
3	HSPA1A	pgf	2	pgf	HSPA1A	640	0.28
3	HSPA1B	cox	2	cox	HSPA1B	684	0.3
3	LY6G5B	dbb	2	dbb	LY6G5B	250	0.11
3	UBD	dbb	2	dbb	UBD	750	0.33
4	HSPA1A	dbb	1	dbb	HSPA1A	1006	0.5
4	HSPA1B	pgf	1	pgf	HSPA1B	686	0.34
4	LY6G5B	dbb	1	dbb	LY6G5B	271	0.14
4	UBD	qbl	1	qbl	UBD	812	0.41
4	C4A	pgf	2	pgf	C4A	361	0.16
4	C4B	ssto	2	ssto	C4B	39	0.02
4	HSPA1A	apd	2	apd	HSPA1A	1114	0.5
4	HSPA1B	apd	2	apd	HSPA1B	1010	0.45
4	LY6G5B	dbb	2	dbb	LY6G5B	293	0.13
4	UBD	apd	2	apd	UBD	875	0.39
5	C4B	pgf	1	pgf	C4B	207	0.1
5	HSPA1A	pgf	1	pgf	HSPA1A	588	0.29
5	HSPA1B	qbl	1	qbl	HSPA1B	695	0.35
5	LY6G5B	pgf	1	pgf	LY6G5B	1106	0.55
5	UBD	dbb	1	dbb	UBD	675	0.34
5	HSPA1A	dbb	2	dbb	HSPA1A	1035	0.41
5	HSPA1B	apd	2	apd	HSPA1B	864	0.35
5	LY6G5B	pgf	2	pgf	LY6G5B	1433	0.57
5	UBD	cox	2	cox	UBD	834	0.33
6	C4A	pgf	1	pgf	C4A	342	0.17
6	C4B	ssto	1	ssto	C4B	50	0.02
6	HSPA1A	pgf	1	pgf	HSPA1A	657	0.33
6	HSPA1B	pgf	1	pgf	HSPA1B	687	0.34
6	LY6G5B	dbb	1	dbb	LY6G5B	250	0.12
6	RPP21	pgf	1	pgf	RPP21	153	0.08
6	UBD	dbb	1	dbb	UBD	789	0.39
6	C4B	dbb	2	dbb	C4B	510	0.2
6	CYP21A2	dbb	2	dbb	CYP21A2	1914	0.77
6	HSPA1A	cox	2	cox	HSPA1A	987	0.39
6	HSPA1B	apd	2	apd	HSPA1B	1033	0.41
6	LY6G5B	mann	2	mann	LY6G5B	327	0.13
6	UBD	qbl	2	qbl	UBD	999	0.4
7	HSPA1A	apd	1	apd	HSPA1A	799	0.4
7	HSPA1B	qbl	1	qbl	HSPA1B	707	0.35
7	LY6G5B	cox	1	cox	LY6G5B	223	0.11
7	UBD	dbb	1	dbb	UBD	695	0.35
7	C4A	pgf	2	pgf	C4A	283	0.09
7	C4B	dbb	2	dbb	C4B	357	0.12
7	HSPA1A	pgf	2	pgf	HSPA1A	914	0.3
7	HSPA1B	apd	2	apd	HSPA1B	1055	0.35
7	LY6G5B	cox	2	cox	LY6G5B	372	0.12
7	UBD	cox	2	cox	UBD	1041	0.35
8	C4B	pgf	1	pgf	C4B	301	0.15
8	HSPA1A	dbb	1	dbb	HSPA1A	1029	0.51
8	HSPA1B	pgf	1	pgf	HSPA1B	721	0.36
8	LY6G5B	mann	1	mann	LY6G5B	243	0.12
8	RPP21	pgf	1	pgf	RPP21	146	0.07
8	UBD	dbb	1	dbb	UBD	777	0.39
8	C4B	dbb	2	dbb	C4B	630	0.21
8	CYP21A2	dbb	2	dbb	CYP21A2	2327	0.78
8	HSPA1A	cox	2	cox	HSPA1A	1201	0.4
8	HSPA1B	cox	2	cox	HSPA1B	1099	0.37
8	LY6G5B	mann	2	mann	LY6G5B	361	0.12
8	UBD	dbb	2	dbb	UBD	1186	0.4
9	C4A	dbb	1	dbb	C4A	229	0.11
9	HSPA1A	apd	1	apd	HSPA1A	835	0.42
9	HSPA1B	cox	1	cox	HSPA1B	622	0.31
9	LY6G5B	dbb	1	dbb	LY6G5B	239	0.12
9	RPP21	pgf	1	pgf	RPP21	262	0.13
9	UBD	cox	1	cox	UBD	678	0.34
9	C4A	pgf	2	pgf	C4A	387	0.1
9	C4B	ssto	2	ssto	C4B	66	0.02
9	HSPA1A	dbb	2	dbb	HSPA1A	1668	0.42
9	HSPA1B	apd	2	apd	HSPA1B	1394	0.35
9	LY6G5B	pgf	2	pgf	LY6G5B	2225	0.56
9	UBD	cox	2	cox	UBD	1369	0.34
10	C4A	pgf	1	pgf	C4A	338	0.17
10	HSPA1A	pgf	1	pgf	HSPA1A	655	0.33
10	HSPA1B	qbl	1	qbl	HSPA1B	845	0.42
10	LY6G5B	dbb	1	dbb	LY6G5B	233	0.12
10	UBD	apd	1	apd	UBD	773	0.39
10	C4B	ssto	2	ssto	C4B	95	0.02
10	HSPA1A	cox	2	cox	HSPA1A	1646	0.41
10	HSPA1B	pgf	2	pgf	HSPA1B	1469	0.37
10	LY6G5B	dbb	2	dbb	LY6G5B	474	0.12
10	UBD	apd	2	apd	UBD	1617	0.4
