# Supplementary material for: AltHapAlignR: improved accuracy of RNA-seq analyses through the use of alternative haplotypes
Source: Bioinformatics. 2018 Mar 5;34(14):2401–8. doi: 10.1093/bioinformatics/bty125 (PMC6041798; doi:10.1093/bioinformatics/bty125)
Supplement: Supplementary Data [file bty125_supp.zip › bty125-suppl_data/Supplemental_Table_2.xlsx]

## Sheet: Legend
Supplemental_Table_2. Results of application of HapTag to analyse GEUVADIS data (HG00096.1).
Worksheet (A) Mismatching rates, rates of gene counts, raw read counts of haplotypes and genes for all pairs of haplotypes.
Worksheet (B) Unique mapping rates of haplotype pairs based on editing distance to haplotype references.
Worksheet (C) A file annotating each read with its assignment to gene features and haplotypes.

## Sheet: A.combined_mapping_rates
gene_name	Hap1	Hap2	only_h1	only_h2	intersect	h1_mismatch	h2_mismatch	intersect_mismatch	only_h1_rate	only_h2_rate	intersect_rate	mapping_rate	gene_count	rates_of_gene_counts	putative_haps
TUBB	cox	qbl	2990	1033	34057	1568	588	16486	0.989512	0.988616	0.990319	0.990209	38080	1	1
TUBB	apd	cox	1003	1124	35923	544	553	17501	0.989153	0.99016	0.990256	0.990224	38050	0.999212	1
TUBB	cox	dbb	1124	1003	35923	553	544	17501	0.99016	0.989153	0.990256	0.990224	38050	0.999212	1
TUBB	cox	mann	1124	1003	35923	553	544	17501	0.99016	0.989153	0.990256	0.990224	38050	0.999212	1
TUBB	cox	mcf	1124	1003	35923	553	544	17501	0.99016	0.989153	0.990256	0.990224	38050	0.999212	1
TUBB	cox	pgf	1124	1003	35923	553	544	17501	0.99016	0.989153	0.990256	0.990224	38050	0.999212	1
TUBB	cox	ssto	1132	1003	35915	559	544	17495	0.990124	0.989153	0.990258	0.990224	38050	0.999212	1
TUBB	cox	cox	0	0	37047	0	0	18054	0	0	0.990253	0.990253	37047	0.972873	3
TUBB	apd	qbl	1866	30	35060	1015	44	17030	0.989121	0.970667	0.990285	0.990211	36956	0.970483	4
TUBB	dbb	qbl	1866	30	35060	1015	44	17030	0.989121	0.970667	0.990285	0.990211	36956	0.970483	4
TUBB	mann	qbl	1866	30	35060	1015	44	17030	0.989121	0.970667	0.990285	0.990211	36956	0.970483	4
TUBB	mcf	qbl	1866	30	35060	1015	44	17030	0.989121	0.970667	0.990285	0.990211	36956	0.970483	4
TUBB	pgf	qbl	1866	30	35060	1015	44	17030	0.989121	0.970667	0.990285	0.990211	36956	0.970483	4
TUBB	qbl	ssto	38	1866	35052	50	1015	17024	0.973684	0.989121	0.990286	0.990211	36956	0.970483	4
TUBB	apd	dbb	0	0	36926	18045	0	18045	0.990226	0	0.990226	0.990226	36926	0.969695	5
TUBB	apd	mann	0	0	36926	18045	0	18045	0.990226	0	0.990226	0.990226	36926	0.969695	5
TUBB	apd	mcf	0	0	36926	18045	0	18045	0.990226	0	0.990226	0.990226	36926	0.969695	5
TUBB	apd	pgf	0	0	36926	18045	0	18045	0.990226	0	0.990226	0.990226	36926	0.969695	5
TUBB	apd	ssto	8	0	36918	6	0	18039	0.985	0	0.990228	0.990226	36926	0.969695	5
TUBB	dbb	mann	0	0	36926	18045	0	18045	0.990226	0	0.990226	0.990226	36926	0.969695	5
TUBB	dbb	mcf	0	0	36926	18045	0	18045	0.990226	0	0.990226	0.990226	36926	0.969695	5
TUBB	dbb	pgf	0	0	36926	18045	0	18045	0.990226	0	0.990226	0.990226	36926	0.969695	5
TUBB	dbb	ssto	8	0	36918	6	0	18039	0.985	0	0.990228	0.990226	36926	0.969695	5
TUBB	mann	mcf	0	0	36926	18045	0	18045	0.990226	0	0.990226	0.990226	36926	0.969695	5
TUBB	mann	pgf	0	0	36926	18045	0	18045	0.990226	0	0.990226	0.990226	36926	0.969695	5
TUBB	mann	ssto	8	0	36918	6	0	18039	0.985	0	0.990228	0.990226	36926	0.969695	5
TUBB	mcf	pgf	0	0	36926	18045	0	18045	0.990226	0	0.990226	0.990226	36926	0.969695	5
TUBB	mcf	ssto	8	0	36918	6	0	18039	0.985	0	0.990228	0.990226	36926	0.969695	5
TUBB	pgf	ssto	8	0	36918	6	0	18039	0.985	0	0.990228	0.990226	36926	0.969695	5
TUBB	apd	apd	0	0	36926	0	0	18045	0	0	0.990226	0.990226	36926	0.969695	5
TUBB	dbb	dbb	0	0	36926	0	0	18045	0	0	0.990226	0.990226	36926	0.969695	5
TUBB	mann	mann	0	0	36926	0	0	18045	0	0	0.990226	0.990226	36926	0.969695	5
TUBB	mcf	mcf	0	0	36926	0	0	18045	0	0	0.990226	0.990226	36926	0.969695	5
TUBB	pgf	pgf	0	0	36926	0	0	18045	0	0	0.990226	0.990226	36926	0.969695	5
TUBB	ssto	ssto	0	0	36918	0	0	18039	0	0	0.990228	0.990228	36918	0.969485	6
TUBB	qbl	qbl	0	0	35090	0	0	17074	0	0	0.990268	0.990268	35090	0.921481	7
PPP1R18	cox	mann	78	96	3667	45	50	1986	0.988462	0.989583	0.989168	0.989164	3841	0.99974	1
PPP1R18	cox	mcf	78	96	3667	45	50	1986	0.988462	0.989583	0.989168	0.989164	3841	0.99974	1
PPP1R18	cox	pgf	80	96	3665	46	50	1985	0.9885	0.989583	0.989168	0.989164	3841	0.99974	1
PPP1R18	cox	qbl	244	96	3501	138	48	1893	0.988689	0.99	0.989186	0.989175	3841	0.99974	1
PPP1R18	apd	cox	95	264	3481	47	143	1888	0.990105	0.989167	0.989153	0.989177	3840	0.999479	1
PPP1R18	cox	dbb	264	95	3481	143	47	1888	0.989167	0.990105	0.989153	0.989177	3840	0.999479	1
PPP1R18	mann	qbl	168	2	3595	98	3	1938	0.988333	0.97	0.989218	0.989169	3765	0.979958	3
PPP1R18	mcf	qbl	168	2	3595	98	3	1938	0.988333	0.97	0.989218	0.989169	3765	0.979958	3
PPP1R18	pgf	qbl	168	4	3593	98	4	1937	0.988333	0.98	0.989218	0.989169	3765	0.979958	3
PPP1R18	apd	mann	1	188	3575	2	103	1933	0.96	0.989043	0.989186	0.989171	3764	0.979698	4
PPP1R18	apd	mcf	1	188	3575	2	103	1933	0.96	0.989043	0.989186	0.989171	3764	0.979698	4
PPP1R18	apd	pgf	3	188	3573	3	103	1932	0.98	0.989043	0.989186	0.989171	3764	0.979698	4
PPP1R18	apd	qbl	167	188	3409	95	101	1840	0.988623	0.989255	0.989205	0.989182	3764	0.979698	4
PPP1R18	dbb	mann	1	188	3575	2	103	1933	0.96	0.989043	0.989186	0.989171	3764	0.979698	4
PPP1R18	dbb	mcf	1	188	3575	2	103	1933	0.96	0.989043	0.989186	0.989171	3764	0.979698	4
PPP1R18	dbb	pgf	3	188	3573	3	103	1932	0.98	0.989043	0.989186	0.989171	3764	0.979698	4
PPP1R18	dbb	qbl	167	188	3409	95	101	1840	0.988623	0.989255	0.989205	0.989182	3764	0.979698	4
PPP1R18	mann	mcf	0	0	3763	2036	0	2036	0.989179	0	0.989179	0.989179	3763	0.979438	5
PPP1R18	mann	pgf	2	0	3761	1	0	2035	0.99	0	0.989178	0.989179	3763	0.979438	5
PPP1R18	mann	ssto	3763	0	0	2036	0	0	0.989179	0	0	0.989179	3763	0.979438	5
PPP1R18	mcf	pgf	2	0	3761	1	0	2035	0.99	0	0.989178	0.989179	3763	0.979438	5
PPP1R18	mcf	ssto	3763	0	0	2036	0	0	0.989179	0	0	0.989179	3763	0.979438	5
PPP1R18	mann	mann	0	0	3763	0	0	2036	0	0	0.989179	0.989179	3763	0.979438	5
PPP1R18	mcf	mcf	0	0	3763	0	0	2036	0	0	0.989179	0.989179	3763	0.979438	5
PPP1R18	pgf	ssto	3761	0	0	2035	0	0	0.989178	0	0	0.989178	3761	0.978917	6
PPP1R18	pgf	pgf	0	0	3761	0	0	2035	0	0	0.989178	0.989178	3761	0.978917	6
PPP1R18	cox	ssto	3745	0	0	2031	0	0	0.989154	0	0	0.989154	3745	0.974753	7
PPP1R18	cox	cox	0	0	3745	0	0	2031	0	0	0.989154	0.989154	3745	0.974753	7
PPP1R18	qbl	ssto	3597	0	0	1941	0	0	0.989208	0	0	0.989208	3597	0.936231	8
PPP1R18	qbl	qbl	0	0	3597	0	0	1941	0	0	0.989208	0.989208	3597	0.936231	8
PPP1R18	apd	dbb	0	0	3576	1935	0	1935	0.989178	0	0.989178	0.989178	3576	0.930765	9
PPP1R18	apd	ssto	3576	0	0	1935	0	0	0.989178	0	0	0.989178	3576	0.930765	9
PPP1R18	dbb	ssto	3576	0	0	1935	0	0	0.989178	0	0	0.989178	3576	0.930765	9
PPP1R18	apd	apd	0	0	3576	0	0	1935	0	0	0.989178	0.989178	3576	0.930765	9
PPP1R18	dbb	dbb	0	0	3576	0	0	1935	0	0	0.989178	0.989178	3576	0.930765	9
PPP1R18	ssto	ssto	0	0	0	0	0	0	0	0	0	0	0	0	10
HLA-A	cox	mann	15460	17673	33	8071	8782	24	0.989559	0.990062	0.985455	0.989823	33166	0.936866	1
HLA-A	apd	mann	15213	17673	33	7910	8782	24	0.989601	0.990062	0.985455	0.989844	32919	0.929889	2
HLA-A	cox	ssto	15453	11198	40	8069	5558	26	0.989557	0.990073	0.987	0.98977	26691	0.753962	3
HLA-A	apd	ssto	15206	11198	40	7908	5558	26	0.989599	0.990073	0.987	0.989796	26444	0.746985	4
HLA-A	mann	pgf	17610	6820	96	8740	4098	66	0.990074	0.987982	0.98625	0.989477	24526	0.692805	5
HLA-A	cox	qbl	15451	4816	42	8074	2947	21	0.989549	0.987762	0.99	0.989126	20309	0.573684	6
HLA-A	apd	qbl	15204	4816	42	7913	2947	21	0.989591	0.987762	0.99	0.989153	20062	0.566707	7
HLA-A	dbb	mann	962	17204	502	1427	8531	275	0.970333	0.990083	0.989044	0.989037	18668	0.52733	8
HLA-A	mann	ssto	6984	516	10722	3569	347	5237	0.989779	0.98655	0.990231	0.989954	18222	0.514731	9
HLA-A	mann	qbl	13224	376	4482	6645	807	2161	0.98995	0.957074	0.990357	0.989367	18082	0.510777	10
HLA-A	pgf	ssto	6815	11137	101	4096	5516	68	0.987979	0.990094	0.986535	0.989276	18053	0.509957	11
HLA-A	mann	mcf	17706	0	0	8806	0	0	0.990053	0	0	0.990053	17706	0.500155	12
HLA-A	mann	mann	0	0	17706	0	0	8806	0	0	0.990053	0.990053	17706	0.500155	12
HLA-A	cox	dbb	15096	1067	397	7872	1479	223	0.989571	0.972277	0.988766	0.988437	16560	0.467783	13
HLA-A	cox	pgf	9521	944	5972	5089	1158	3006	0.98931	0.975466	0.989933	0.988741	16437	0.464309	14
HLA-A	apd	dbb	14848	1066	398	7708	1476	226	0.989617	0.972308	0.988643	0.988462	16312	0.460778	15
HLA-A	apd	cox	523	770	14723	301	462	7633	0.988489	0.988	0.989631	0.989515	16016	0.452417	16
HLA-A	apd	pgf	9056	726	6190	4832	1062	3102	0.989329	0.970744	0.989977	0.988735	15972	0.451174	17
HLA-A	cox	mcf	15493	0	0	8095	0	0	0.98955	0	0	0.98955	15493	0.437643	18
HLA-A	cox	cox	0	0	15493	0	0	8095	0	0	0.98955	0.98955	15493	0.437643	18
HLA-A	apd	mcf	15246	0	0	7934	0	0	0.989592	0	0	0.989592	15246	0.430666	19
HLA-A	apd	apd	0	0	15246	0	0	7934	0	0	0.989592	0.989592	15246	0.430666	19
HLA-A	dbb	ssto	967	10741	497	1426	5308	276	0.970507	0.990116	0.988893	0.988513	12205	0.344764	20
HLA-A	pgf	qbl	6814	4756	102	4078	2882	86	0.988031	0.987881	0.983137	0.987927	11672	0.329708	21
HLA-A	qbl	ssto	372	6752	4486	797	3413	2171	0.957151	0.98989	0.990321	0.989008	11610	0.327957	22
HLA-A	mcf	ssto	0	11238	0	0	5584	0	0	0.990062	0	0.990062	11238	0.317449	23
HLA-A	ssto	ssto	0	0	11238	0	0	5584	0	0	0.990062	0.990062	11238	0.317449	23
HLA-A	dbb	pgf	967	6419	497	1179	3641	523	0.975615	0.988656	0.978954	0.986444	7883	0.222677	24
HLA-A	mcf	pgf	0	6916	0	0	4164	0	0	0.987958	0	0.987958	6916	0.195362	25
HLA-A	pgf	pgf	0	0	6916	0	0	4164	0	0	0.987958	0.987958	6916	0.195362	25
HLA-A	dbb	qbl	1170	4564	294	1476	2742	226	0.974769	0.987984	0.984626	0.985255	6028	0.170278	26
HLA-A	mcf	qbl	0	4858	0	0	2968	0	0	0.987781	0	0.987781	4858	0.137228	27
HLA-A	qbl	qbl	0	0	4858	0	0	2968	0	0	0.987781	0.987781	4858	0.137228	27
HLA-A	dbb	mcf	1464	0	0	1702	0	0	0.976749	0	0	0.976749	1464	0.0413548	28
HLA-A	dbb	dbb	0	0	1464	0	0	1702	0	0	0.976749	0.976749	1464	0.0413548	28
HLA-A	mcf	mcf	0	0	0	0	0	0	0	0	0	0	0	0	29
VARS	apd	cox	19	34	2293	6	18	1226	0.993684	0.989412	0.989307	0.989344	2346	1	1
VARS	cox	mcf	34	19	2293	18	6	1226	0.989412	0.993684	0.989307	0.989344	2346	1	1
VARS	apd	dbb	18	33	2294	6	17	1226	0.993333	0.989697	0.989311	0.989348	2345	0.999574	1
VARS	apd	pgf	18	33	2294	6	17	1226	0.993333	0.989697	0.989311	0.989348	2345	0.999574	1
VARS	dbb	mcf	33	18	2294	17	6	1226	0.989697	0.993333	0.989311	0.989348	2345	0.999574	1
VARS	mcf	pgf	18	33	2294	6	17	1226	0.993333	0.989697	0.989311	0.989348	2345	0.999574	1
VARS	cox	dbb	1	1	2326	1	0	1243	0.98	1	0.989312	0.989313	2328	0.992327	1
VARS	cox	pgf	1	1	2326	1	0	1243	0.98	1	0.989312	0.989313	2328	0.992327	1
VARS	cox	mann	2327	0	0	1244	0	0	0.989308	0	0	0.989308	2327	0.991901	1
VARS	cox	qbl	2327	0	0	1244	0	0	0.989308	0	0	0.989308	2327	0.991901	1
VARS	cox	ssto	2327	0	0	1244	0	0	0.989308	0	0	0.989308	2327	0.991901	1
VARS	dbb	mann	2327	0	0	1243	0	0	0.989317	0	0	0.989317	2327	0.991901	1
VARS	dbb	pgf	0	0	2327	1243	0	1243	0.989317	0	0.989317	0.989317	2327	0.991901	1
VARS	dbb	qbl	2327	0	0	1243	0	0	0.989317	0	0	0.989317	2327	0.991901	1
VARS	dbb	ssto	2327	0	0	1243	0	0	0.989317	0	0	0.989317	2327	0.991901	1
VARS	mann	pgf	0	2327	0	0	1243	0	0	0.989317	0	0.989317	2327	0.991901	1
VARS	pgf	qbl	2327	0	0	1243	0	0	0.989317	0	0	0.989317	2327	0.991901	1
VARS	pgf	ssto	2327	0	0	1243	0	0	0.989317	0	0	0.989317	2327	0.991901	1
VARS	cox	cox	0	0	2327	0	0	1244	0	0	0.989308	0.989308	2327	0.991901	1
VARS	dbb	dbb	0	0	2327	0	0	1243	0	0	0.989317	0.989317	2327	0.991901	1
VARS	pgf	pgf	0	0	2327	0	0	1243	0	0	0.989317	0.989317	2327	0.991901	1
VARS	apd	mann	2312	0	0	1232	0	0	0.989343	0	0	0.989343	2312	0.985507	5
VARS	apd	mcf	0	0	2312	1232	0	1232	0.989343	0	0.989343	0.989343	2312	0.985507	5
VARS	apd	qbl	2312	0	0	1232	0	0	0.989343	0	0	0.989343	2312	0.985507	5
VARS	apd	ssto	2312	0	0	1232	0	0	0.989343	0	0	0.989343	2312	0.985507	5
VARS	mann	mcf	0	2312	0	0	1232	0	0	0.989343	0	0.989343	2312	0.985507	5
VARS	mcf	qbl	2312	0	0	1232	0	0	0.989343	0	0	0.989343	2312	0.985507	5
VARS	mcf	ssto	2312	0	0	1232	0	0	0.989343	0	0	0.989343	2312	0.985507	5
VARS	apd	apd	0	0	2312	0	0	1232	0	0	0.989343	0.989343	2312	0.985507	5
VARS	mcf	mcf	0	0	2312	0	0	1232	0	0	0.989343	0.989343	2312	0.985507	5
VARS	mann	qbl	0	0	0	0	0	0	0	0	0	0	0	0	6
VARS	mann	ssto	0	0	0	0	0	0	0	0	0	0	0	0	6
VARS	qbl	ssto	0	0	0	0	0	0	0	0	0	0	0	0	6
VARS	mann	mann	0	0	0	0	0	0	0	0	0	0	0	0	6
VARS	qbl	qbl	0	0	0	0	0	0	0	0	0	0	0	0	6
VARS	ssto	ssto	0	0	0	0	0	0	0	0	0	0	0	0	6
PBX2	mann	qbl	76	72	1775	52	55	975	0.986316	0.984722	0.989014	0.988747	1923	0.996373	1
PBX2	cox	mann	70	49	1802	52	38	989	0.985143	0.98449	0.989023	0.988766	1921	0.995337	1
PBX2	cox	pgf	135	41	1737	103	29	938	0.984741	0.985854	0.9892	0.988813	1913	0.991192	1
PBX2	pgf	qbl	45	114	1733	28	91	939	0.987556	0.984035	0.989163	0.988816	1892	0.980311	4
PBX2	cox	qbl	31	6	1841	16	5	1025	0.989677	0.983333	0.988865	0.98886	1878	0.973057	5
PBX2	cox	ssto	127	6	1745	95	4	946	0.985039	0.986667	0.989158	0.988871	1878	0.973057	5
PBX2	cox	mcf	111	5	1761	76	3	965	0.986306	0.988	0.98904	0.988876	1877	0.972539	6
PBX2	apd	cox	3	103	1769	1	73	968	0.993333	0.985825	0.989056	0.988885	1875	0.971503	7
PBX2	cox	dbb	1872	0	0	1041	0	0	0.988878	0	0	0.988878	1872	0.969948	8
PBX2	cox	cox	0	0	1872	0	0	1041	0	0	0.988878	0.988878	1872	0.969948	8
PBX2	qbl	ssto	107	11	1740	83	3	947	0.984486	0.994545	0.989115	0.988881	1858	0.962694	9
PBX2	apd	qbl	9	84	1763	2	63	967	0.995556	0.985	0.98903	0.988879	1856	0.961658	10
PBX2	mann	pgf	78	5	1773	67	7	960	0.982821	0.972	0.989171	0.988858	1856	0.961658	10
PBX2	mcf	qbl	7	88	1759	5	67	963	0.985714	0.984773	0.989051	0.988835	1854	0.960622	11
PBX2	mann	ssto	102	2	1749	78	1	949	0.984706	0.99	0.989148	0.988904	1853	0.960104	12
PBX2	apd	mann	0	79	1772	969	58	969	0.989063	0.985316	0.989063	0.988982	1851	0.959067	13
PBX2	dbb	mann	0	1851	0	0	1027	0	0	0.988903	0	0.988903	1851	0.959067	13
PBX2	mann	mcf	85	0	1766	59	0	968	0.986118	0	0.989037	0.988903	1851	0.959067	13
PBX2	mann	mann	0	0	1851	0	0	1027	0	0	0.988903	0.988903	1851	0.959067	13
PBX2	dbb	qbl	0	1847	0	0	1030	0	0	0.988847	0	0.988847	1847	0.956995	14
PBX2	qbl	qbl	0	0	1847	0	0	1030	0	0	0.988847	0.988847	1847	0.956995	14
PBX2	mcf	pgf	41	53	1725	40	39	928	0.980488	0.985283	0.989241	0.988928	1819	0.942487	15
PBX2	apd	pgf	40	46	1732	37	35	932	0.9815	0.984783	0.989238	0.988955	1818	0.941969	16
PBX2	pgf	ssto	61	34	1717	47	30	920	0.98459	0.982353	0.989284	0.988996	1812	0.93886	17
PBX2	dbb	pgf	0	1778	0	0	967	0	0	0.989123	0	0.989123	1778	0.921244	18
PBX2	pgf	pgf	0	0	1778	0	0	967	0	0	0.989123	0.989123	1778	0.921244	18
PBX2	mcf	ssto	26	11	1740	25	7	943	0.980769	0.987273	0.989161	0.989026	1777	0.920725	19
PBX2	apd	ssto	25	4	1747	22	3	947	0.9824	0.985	0.989159	0.989054	1776	0.920207	20
PBX2	apd	mcf	9	3	1763	6	5	963	0.986667	0.966667	0.989075	0.989025	1775	0.919689	21
PBX2	apd	dbb	1772	0	0	969	0	0	0.989063	0	0	0.989063	1772	0.918135	22
PBX2	apd	apd	0	0	1772	0	0	969	0	0	0.989063	0.989063	1772	0.918135	22
PBX2	dbb	mcf	0	1766	0	0	968	0	0	0.989037	0	0.989037	1766	0.915026	23
PBX2	mcf	mcf	0	0	1766	0	0	968	0	0	0.989037	0.989037	1766	0.915026	23
PBX2	dbb	ssto	0	1751	0	0	950	0	0	0.989149	0	0.989149	1751	0.907254	24
PBX2	ssto	ssto	0	0	1751	0	0	950	0	0	0.989149	0.989149	1751	0.907254	24
PBX2	dbb	dbb	0	0	0	0	0	0	0	0	0	0	0	0	25
HLA-DMB	pgf	qbl	99	93	1270	76	46	700	0.984646	0.990108	0.988976	0.988755	1462	1	1
HLA-DMB	apd	pgf	89	280	1089	45	160	616	0.989888	0.988571	0.988687	0.988738	1458	0.997264	1
HLA-DMB	mann	pgf	89	151	1218	45	96	680	0.989888	0.987285	0.988834	0.988738	1458	0.997264	1
HLA-DMB	dbb	pgf	85	88	1281	42	67	709	0.990118	0.984773	0.988931	0.988748	1454	0.994528	1
HLA-DMB	mcf	qbl	88	99	1264	72	78	668	0.983636	0.984242	0.98943	0.988725	1451	0.992476	1
HLA-DMB	qbl	ssto	114	88	1249	47	72	699	0.991754	0.983636	0.988807	0.988725	1451	0.992476	1
HLA-DMB	apd	mcf	96	270	1082	76	155	585	0.984167	0.988519	0.989187	0.988729	1448	0.990424	1
HLA-DMB	cox	qbl	85	434	929	72	247	499	0.983059	0.988618	0.989257	0.988702	1448	0.990424	1
HLA-DMB	mann	mcf	96	141	1211	76	91	649	0.984167	0.987092	0.989282	0.988729	1448	0.990424	1
HLA-DMB	cox	mann	138	431	876	91	245	480	0.986812	0.988631	0.989041	0.988706	1445	0.988372	6
HLA-DMB	dbb	mcf	91	77	1275	74	63	677	0.983736	0.983636	0.98938	0.988718	1443	0.987004	7
HLA-DMB	dbb	ssto	106	77	1260	43	63	708	0.991887	0.983636	0.988762	0.988718	1443	0.987004	7
HLA-DMB	cox	dbb	74	426	940	63	243	508	0.982973	0.988592	0.989191	0.988694	1440	0.984952	8
HLA-DMB	apd	ssto	69	228	1109	32	142	629	0.990725	0.987544	0.988656	0.988578	1406	0.961696	9
HLA-DMB	mann	ssto	69	99	1238	32	78	693	0.990725	0.984242	0.988805	0.988578	1406	0.961696	9
HLA-DMB	cox	pgf	20	375	994	10	215	561	0.99	0.988533	0.988712	0.988683	1389	0.950068	10
HLA-DMB	mcf	pgf	20	37	1332	10	46	730	0.99	0.975135	0.989039	0.988683	1389	0.950068	10
HLA-DMB	pgf	ssto	52	20	1317	18	13	758	0.993077	0.987	0.988489	0.988639	1389	0.950068	10
HLA-DMB	cox	ssto	42	365	972	13	213	558	0.99381	0.988329	0.988519	0.988629	1379	0.943228	11
HLA-DMB	mcf	ssto	42	27	1310	13	44	727	0.99381	0.967407	0.988901	0.988629	1379	0.943228	11
HLA-DMB	dbb	qbl	11	8	1355	9	4	742	0.983636	0.99	0.989048	0.98901	1374	0.939808	12
HLA-DMB	apd	dbb	6	194	1172	3	93	658	0.99	0.990412	0.988771	0.989009	1372	0.93844	13
HLA-DMB	dbb	mann	65	6	1301	29	3	722	0.991077	0.99	0.988901	0.989009	1372	0.93844	13
HLA-DMB	pgf	pgf	0	0	1369	0	0	776	0	0	0.988663	0.988663	1369	0.936389	14
HLA-DMB	dbb	dbb	0	0	1366	0	0	751	0	0	0.989004	0.989004	1366	0.934337	15
HLA-DMB	apd	qbl	0	185	1178	661	85	661	0.988778	0.990811	0.988778	0.988926	1363	0.932285	16
HLA-DMB	mann	qbl	0	56	1307	725	21	725	0.988906	0.9925	0.988906	0.988981	1363	0.932285	16
HLA-DMB	qbl	qbl	0	0	1363	0	0	746	0	0	0.989054	0.989054	1363	0.932285	16
HLA-DMB	cox	mcf	0	338	1014	571	169	571	0.988738	0.99	0.988738	0.988918	1352	0.924761	17
HLA-DMB	mcf	mcf	0	0	1352	0	0	740	0	0	0.989053	0.989053	1352	0.924761	17
HLA-DMB	ssto	ssto	0	0	1337	0	0	771	0	0	0.988467	0.988467	1337	0.914501	18
HLA-DMB	apd	cox	302	138	876	181	91	480	0.988013	0.986812	0.989041	0.988571	1316	0.900137	19
HLA-DMB	apd	mann	0	129	1178	661	64	661	0.988778	0.990078	0.988778	0.988845	1307	0.893981	20
HLA-DMB	mann	mann	0	0	1307	0	0	725	0	0	0.988906	0.988906	1307	0.893981	20
HLA-DMB	apd	apd	0	0	1178	0	0	661	0	0	0.988778	0.988778	1178	0.805746	21
HLA-DMB	cox	cox	0	0	1014	0	0	571	0	0	0.988738	0.988738	1014	0.69357	22
TAP2	dbb	pgf	203	1038	2561	113	530	1467	0.988867	0.989788	0.988544	0.988901	3802	0.996331	1
TAP2	dbb	qbl	203	1038	2561	120	531	1460	0.988177	0.989769	0.988598	0.988895	3802	0.996331	1
TAP2	apd	cox	177	1102	2517	133	569	1404	0.984972	0.989673	0.988844	0.988904	3796	0.994759	1
TAP2	cox	ssto	1102	177	2517	569	133	1404	0.989673	0.984972	0.988844	0.988904	3796	0.994759	1
TAP2	cox	dbb	1029	174	2590	527	134	1446	0.989757	0.984598	0.988834	0.98889	3793	0.993973	1
TAP2	dbb	mann	242	1029	2522	135	529	1445	0.988843	0.989718	0.988541	0.98888	3793	0.993973	1
TAP2	cox	mcf	478	159	3141	316	107	1657	0.986778	0.986541	0.989449	0.988989	3778	0.990042	1
TAP2	cox	mann	217	149	3402	111	112	1862	0.98977	0.984966	0.989053	0.988933	3768	0.987421	5
TAP2	cox	qbl	169	149	3450	94	112	1879	0.988876	0.984966	0.989107	0.988933	3768	0.987421	5
TAP2	cox	pgf	162	142	3457	84	108	1889	0.98963	0.984789	0.989071	0.988934	3761	0.985587	6
TAP2	apd	qbl	142	1047	2552	81	535	1456	0.988592	0.98978	0.988589	0.988923	3741	0.980346	7
TAP2	qbl	ssto	1047	142	2552	535	81	1456	0.98978	0.988592	0.988589	0.988923	3741	0.980346	7
TAP2	mcf	pgf	141	440	3159	74	307	1690	0.989504	0.986045	0.9893	0.988925	3740	0.980084	8
TAP2	apd	pgf	140	1045	2554	73	533	1464	0.989571	0.989799	0.988536	0.988928	3739	0.979822	9
TAP2	pgf	ssto	1045	140	2554	533	73	1464	0.989799	0.989571	0.988536	0.988928	3739	0.979822	9
TAP2	dbb	mcf	437	973	2327	325	509	1255	0.985126	0.989538	0.989214	0.98882	3737	0.979298	10
TAP2	apd	mann	181	1038	2513	96	533	1441	0.989392	0.98973	0.988532	0.988907	3732	0.977987	11
TAP2	mann	ssto	1038	181	2513	533	96	1441	0.98973	0.989392	0.988532	0.988907	3732	0.977987	11
TAP2	mann	mcf	422	171	3129	301	91	1673	0.985735	0.989357	0.989306	0.988904	3722	0.975367	12
TAP2	mcf	qbl	123	422	3177	74	301	1690	0.987967	0.985735	0.989361	0.988904	3722	0.975367	12
TAP2	mann	pgf	108	156	3443	51	74	1923	0.990556	0.990513	0.98883	0.988951	3707	0.971436	13
TAP2	pgf	qbl	108	108	3491	57	51	1940	0.989444	0.990556	0.988886	0.988951	3707	0.971436	13
TAP2	apd	mcf	371	977	2323	286	513	1251	0.984582	0.989498	0.989229	0.988831	3671	0.962002	14
TAP2	mcf	ssto	977	371	2323	513	286	1251	0.989498	0.984582	0.989229	0.988831	3671	0.962002	14
TAP2	cox	cox	0	0	3619	0	0	1973	0	0	0.989096	0.989096	3619	0.948375	15
TAP2	mann	qbl	0	48	3551	1974	17	1974	0.988882	0.992917	0.988882	0.988909	3599	0.943134	16
TAP2	pgf	pgf	0	0	3599	0	0	1997	0	0	0.988902	0.988902	3599	0.943134	16
TAP2	qbl	qbl	0	0	3599	0	0	1991	0	0	0.988936	0.988936	3599	0.943134	16
TAP2	mann	mann	0	0	3551	0	0	1974	0	0	0.988882	0.988882	3551	0.930556	17
TAP2	mcf	mcf	0	0	3300	0	0	1764	0	0	0.989309	0.989309	3300	0.86478	18
TAP2	apd	dbb	22	92	2672	7	50	1530	0.993636	0.98913	0.988548	0.988607	2786	0.730084	19
TAP2	dbb	ssto	92	22	2672	50	7	1530	0.98913	0.993636	0.988548	0.988607	2786	0.730084	19
TAP2	dbb	dbb	0	0	2764	0	0	1580	0	0	0.988567	0.988567	2764	0.724319	20
TAP2	apd	ssto	0	0	2694	1537	0	1537	0.988589	0	0.988589	0.988589	2694	0.705975	21
TAP2	apd	apd	0	0	2694	0	0	1537	0	0	0.988589	0.988589	2694	0.705975	21
TAP2	ssto	ssto	0	0	2694	0	0	1537	0	0	0.988589	0.988589	2694	0.705975	21
HLA-DOB	cox	pgf	41	42	319	23	17	148	0.98878	0.991905	0.990721	0.990647	402	0.997519	1
HLA-DOB	cox	mcf	86	40	274	48	16	123	0.988837	0.992	0.991022	0.99065	400	0.992556	1
HLA-DOB	apd	cox	38	65	295	19	29	142	0.99	0.991077	0.990373	0.990452	398	0.987593	3
HLA-DOB	cox	dbb	98	38	262	43	19	128	0.991224	0.99	0.990229	0.990452	398	0.987593	3
HLA-DOB	cox	ssto	65	38	295	29	19	142	0.991077	0.99	0.990373	0.990452	398	0.987593	3
HLA-DOB	apd	mcf	49	30	284	28	6	133	0.988571	0.996	0.990634	0.990799	363	0.900744	4
HLA-DOB	apd	pgf	2	30	331	2	6	159	0.98	0.996	0.990393	0.990799	363	0.900744	4
HLA-DOB	dbb	mcf	49	63	251	28	20	119	0.988571	0.993651	0.990518	0.990799	363	0.900744	4
HLA-DOB	dbb	pgf	2	63	298	2	20	145	0.98	0.993651	0.990268	0.990799	363	0.900744	4
HLA-DOB	mcf	ssto	30	49	284	6	28	133	0.996	0.988571	0.990634	0.990799	363	0.900744	4
HLA-DOB	pgf	ssto	30	2	331	6	2	159	0.996	0.98	0.990393	0.990799	363	0.900744	4
HLA-DOB	mann	pgf	0	361	0	0	165	0	0	0.990859	0	0.990859	361	0.895782	5
HLA-DOB	mcf	pgf	0	47	314	139	26	139	0.991146	0.988936	0.991146	0.990993	361	0.895782	5
HLA-DOB	pgf	qbl	361	0	0	165	0	0	0.990859	0	0	0.990859	361	0.895782	5
HLA-DOB	pgf	pgf	0	0	361	0	0	165	0	0	0.990859	0.990859	361	0.895782	5
HLA-DOB	cox	mann	360	0	0	171	0	0	0.9905	0	0	0.9905	360	0.8933	6
HLA-DOB	cox	qbl	360	0	0	171	0	0	0.9905	0	0	0.9905	360	0.8933	6
HLA-DOB	cox	cox	0	0	360	0	0	171	0	0	0.9905	0.9905	360	0.8933	6
HLA-DOB	apd	dbb	33	0	300	14	0	147	0.991515	0	0.9902	0.99033	333	0.826303	7
HLA-DOB	apd	mann	333	0	0	161	0	0	0.99033	0	0	0.99033	333	0.826303	7
HLA-DOB	apd	qbl	333	0	0	161	0	0	0.99033	0	0	0.99033	333	0.826303	7
HLA-DOB	apd	ssto	0	0	333	161	0	161	0.99033	0	0.99033	0.99033	333	0.826303	7
HLA-DOB	dbb	ssto	0	33	300	147	14	147	0.9902	0.991515	0.9902	0.990269	333	0.826303	7
HLA-DOB	mann	ssto	0	333	0	0	161	0	0	0.99033	0	0.99033	333	0.826303	7
HLA-DOB	qbl	ssto	0	333	0	0	161	0	0	0.99033	0	0.99033	333	0.826303	7
HLA-DOB	apd	apd	0	0	333	0	0	161	0	0	0.99033	0.99033	333	0.826303	7
HLA-DOB	ssto	ssto	0	0	333	0	0	161	0	0	0.99033	0.99033	333	0.826303	7
HLA-DOB	mann	mcf	0	314	0	0	139	0	0	0.991146	0	0.991146	314	0.779156	8
HLA-DOB	mcf	qbl	314	0	0	139	0	0	0.991146	0	0	0.991146	314	0.779156	8
HLA-DOB	mcf	mcf	0	0	314	0	0	139	0	0	0.991146	0.991146	314	0.779156	8
HLA-DOB	dbb	mann	300	0	0	147	0	0	0.9902	0	0	0.9902	300	0.744417	9
HLA-DOB	dbb	qbl	300	0	0	147	0	0	0.9902	0	0	0.9902	300	0.744417	9
HLA-DOB	dbb	dbb	0	0	300	0	0	147	0	0	0.9902	0.9902	300	0.744417	9
HLA-DOB	mann	qbl	0	0	0	0	0	0	0	0	0	0	0	0	10
HLA-DOB	mann	mann	0	0	0	0	0	0	0	0	0	0	0	0	10
HLA-DOB	qbl	qbl	0	0	0	0	0	0	0	0	0	0	0	0	10
EHMT2	apd	cox	21	75	1235	3	39	663	0.997143	0.9896	0.989263	0.989406	1331	1	1
EHMT2	apd	dbb	23	75	1233	3	39	663	0.997391	0.9896	0.989246	0.989406	1331	1	1
EHMT2	apd	pgf	21	75	1235	3	39	663	0.997143	0.9896	0.989263	0.989406	1331	1	1
EHMT2	cox	mcf	75	21	1235	39	3	663	0.9896	0.997143	0.989263	0.989406	1331	1	1
EHMT2	cox	qbl	19	21	1291	15	3	687	0.984211	0.997143	0.989357	0.989406	1331	1	1
EHMT2	dbb	mcf	75	23	1233	39	3	663	0.9896	0.997391	0.989246	0.989406	1331	1	1
EHMT2	dbb	qbl	19	23	1289	15	3	687	0.984211	0.997391	0.989341	0.989406	1331	1	1
EHMT2	mcf	pgf	21	75	1235	3	39	663	0.997143	0.9896	0.989263	0.989406	1331	1	1
EHMT2	pgf	qbl	19	21	1291	15	3	687	0.984211	0.997143	0.989357	0.989406	1331	1	1
EHMT2	apd	qbl	0	56	1256	666	24	666	0.989395	0.991429	0.989395	0.989439	1312	0.985725	2
EHMT2	mann	qbl	0	1312	0	0	690	0	0	0.989482	0	0.989482	1312	0.985725	2
EHMT2	mcf	qbl	0	56	1256	666	24	666	0.989395	0.991429	0.989395	0.989439	1312	0.985725	2
EHMT2	qbl	ssto	1312	0	0	690	0	0	0.989482	0	0	0.989482	1312	0.985725	2
EHMT2	qbl	qbl	0	0	1312	0	0	690	0	0	0.989482	0.989482	1312	0.985725	2
EHMT2	cox	dbb	2	0	1308	0	0	702	1	0	0.989266	0.989282	1310	0.984222	3
EHMT2	cox	mann	1310	0	0	702	0	0	0.989282	0	0	0.989282	1310	0.984222	3
EHMT2	cox	pgf	0	0	1310	702	0	702	0.989282	0	0.989282	0.989282	1310	0.984222	3
EHMT2	cox	ssto	1310	0	0	702	0	0	0.989282	0	0	0.989282	1310	0.984222	3
EHMT2	dbb	pgf	0	2	1308	702	0	702	0.989266	1	0.989266	0.989274	1310	0.984222	3
EHMT2	mann	pgf	0	1310	0	0	702	0	0	0.989282	0	0.989282	1310	0.984222	3
EHMT2	pgf	ssto	1310	0	0	702	0	0	0.989282	0	0	0.989282	1310	0.984222	3
EHMT2	cox	cox	0	0	1310	0	0	702	0	0	0.989282	0.989282	1310	0.984222	3
EHMT2	pgf	pgf	0	0	1310	0	0	702	0	0	0.989282	0.989282	1310	0.984222	3
EHMT2	dbb	mann	1308	0	0	702	0	0	0.989266	0	0	0.989266	1308	0.98272	4
EHMT2	dbb	ssto	1308	0	0	702	0	0	0.989266	0	0	0.989266	1308	0.98272	4
EHMT2	dbb	dbb	0	0	1308	0	0	702	0	0	0.989266	0.989266	1308	0.98272	4
EHMT2	apd	mann	1256	0	0	666	0	0	0.989395	0	0	0.989395	1256	0.943651	5
EHMT2	apd	mcf	0	0	1256	666	0	666	0.989395	0	0.989395	0.989395	1256	0.943651	5
EHMT2	apd	ssto	1256	0	0	666	0	0	0.989395	0	0	0.989395	1256	0.943651	5
EHMT2	mann	mcf	0	1256	0	0	666	0	0	0.989395	0	0.989395	1256	0.943651	5
EHMT2	mcf	ssto	1256	0	0	666	0	0	0.989395	0	0	0.989395	1256	0.943651	5
EHMT2	apd	apd	0	0	1256	0	0	666	0	0	0.989395	0.989395	1256	0.943651	5
EHMT2	mcf	mcf	0	0	1256	0	0	666	0	0	0.989395	0.989395	1256	0.943651	5
EHMT2	mann	ssto	0	0	0	0	0	0	0	0	0	0	0	0	6
EHMT2	mann	mann	0	0	0	0	0	0	0	0	0	0	0	0	6
EHMT2	ssto	ssto	0	0	0	0	0	0	0	0	0	0	0	0	6
PSMB8	cox	dbb	549	9	3056	272	3	1492	0.990091	0.993333	0.990236	0.990221	3614	1	1
PSMB8	dbb	mann	9	549	3056	3	272	1492	0.993333	0.990091	0.990236	0.990221	3614	1	1
PSMB8	dbb	pgf	9	549	3056	3	272	1492	0.993333	0.990091	0.990236	0.990221	3614	1	1
PSMB8	dbb	qbl	9	549	3056	3	272	1492	0.993333	0.990091	0.990236	0.990221	3614	1	1
PSMB8	apd	cox	7	5	3600	2	0	1764	0.994286	1	0.9902	0.990221	3612	0.999447	1
PSMB8	apd	mann	7	5	3600	2	0	1764	0.994286	1	0.9902	0.990221	3612	0.999447	1
PSMB8	apd	pgf	7	5	3600	2	0	1764	0.994286	1	0.9902	0.990221	3612	0.999447	1
PSMB8	apd	qbl	7	5	3600	2	0	1764	0.994286	1	0.9902	0.990221	3612	0.999447	1
PSMB8	cox	ssto	7	7	3598	1	2	1763	0.997143	0.994286	0.9902	0.990221	3612	0.999447	1
PSMB8	mann	ssto	7	7	3598	1	2	1763	0.997143	0.994286	0.9902	0.990221	3612	0.999447	1
PSMB8	pgf	ssto	7	7	3598	1	2	1763	0.997143	0.994286	0.9902	0.990221	3612	0.999447	1
PSMB8	qbl	ssto	7	7	3598	1	2	1763	0.997143	0.994286	0.9902	0.990221	3612	0.999447	1
PSMB8	dbb	mcf	5	545	3060	1	272	1494	0.996	0.990018	0.990235	0.990211	3610	0.998893	1
PSMB8	apd	dbb	544	2	3063	272	1	1494	0.99	0.99	0.990245	0.990208	3609	0.998616	1
PSMB8	cox	mcf	4	4	3601	0	2	1764	1	0.99	0.990203	0.990213	3609	0.998616	1
PSMB8	dbb	ssto	4	544	3061	2	272	1493	0.99	0.99	0.990245	0.990208	3609	0.998616	1
PSMB8	mann	mcf	4	4	3601	0	2	1764	1	0.99	0.990203	0.990213	3609	0.998616	1
PSMB8	mcf	pgf	4	4	3601	2	0	1764	0.99	1	0.990203	0.990213	3609	0.998616	1
PSMB8	mcf	qbl	4	4	3601	2	0	1764	0.99	1	0.990203	0.990213	3609	0.998616	1
PSMB8	apd	mcf	3	1	3604	0	0	1766	1	1	0.9902	0.990211	3608	0.99834	1
PSMB8	mcf	ssto	3	3	3602	1	0	1765	0.993333	1	0.9902	0.990211	3608	0.99834	1
PSMB8	apd	ssto	2	0	3605	1	0	1765	0.99	0	0.990208	0.990208	3607	0.998063	1
PSMB8	apd	apd	0	0	3607	0	0	1766	0	0	0.990208	0.990208	3607	0.998063	1
PSMB8	cox	mann	0	0	3605	1764	0	1764	0.990214	0	0.990214	0.990214	3605	0.99751	1
PSMB8	cox	pgf	0	0	3605	1764	0	1764	0.990214	0	0.990214	0.990214	3605	0.99751	1
PSMB8	cox	qbl	0	0	3605	1764	0	1764	0.990214	0	0.990214	0.990214	3605	0.99751	1
PSMB8	mann	pgf	0	0	3605	1764	0	1764	0.990214	0	0.990214	0.990214	3605	0.99751	1
PSMB8	mann	qbl	0	0	3605	1764	0	1764	0.990214	0	0.990214	0.990214	3605	0.99751	1
PSMB8	pgf	qbl	0	0	3605	1764	0	1764	0.990214	0	0.990214	0.990214	3605	0.99751	1
PSMB8	cox	cox	0	0	3605	0	0	1764	0	0	0.990214	0.990214	3605	0.99751	1
PSMB8	mann	mann	0	0	3605	0	0	1764	0	0	0.990214	0.990214	3605	0.99751	1
PSMB8	mcf	mcf	0	0	3605	0	0	1766	0	0	0.990202	0.990202	3605	0.99751	1
PSMB8	pgf	pgf	0	0	3605	0	0	1764	0	0	0.990214	0.990214	3605	0.99751	1
PSMB8	qbl	qbl	0	0	3605	0	0	1764	0	0	0.990214	0.990214	3605	0.99751	1
PSMB8	ssto	ssto	0	0	3605	0	0	1765	0	0	0.990208	0.990208	3605	0.99751	1
PSMB8	dbb	dbb	0	0	3065	0	0	1495	0	0	0.990245	0.990245	3065	0.848091	8
HLA-DPA1	cox	mann	110	525	5912	97	246	5354	0.982364	0.990629	0.981888	0.982597	6547	0.996954	1
HLA-DPA1	cox	qbl	110	497	5912	97	225	5354	0.982364	0.990946	0.981888	0.982586	6519	0.992691	1
HLA-DPA1	mann	pgf	558	21	5879	277	33	5323	0.990072	0.968571	0.981891	0.982555	6458	0.983402	3
HLA-DPA1	dbb	mann	19	523	5914	33	246	5354	0.965263	0.990593	0.981894	0.98255	6456	0.983097	4
HLA-DPA1	mann	ssto	539	19	5898	253	33	5347	0.990612	0.965263	0.981868	0.98255	6456	0.983097	4
HLA-DPA1	apd	mann	3	537	5900	6	252	5348	0.96	0.990615	0.981871	0.98259	6440	0.980661	5
HLA-DPA1	mann	mcf	537	3	5900	252	6	5348	0.990615	0.96	0.981871	0.98259	6440	0.980661	5
HLA-DPA1	mann	qbl	28	0	6409	21	0	5579	0.985	0	0.98259	0.982601	6437	0.980204	6
HLA-DPA1	mann	mann	0	0	6437	0	0	5600	0	0	0.982601	0.982601	6437	0.980204	6
HLA-DPA1	pgf	qbl	21	530	5879	33	256	5323	0.968571	0.99034	0.981891	0.982544	6430	0.979138	7
HLA-DPA1	dbb	qbl	19	495	5914	33	225	5354	0.965263	0.990909	0.981894	0.982539	6428	0.978834	8
HLA-DPA1	qbl	ssto	511	19	5898	232	33	5347	0.99092	0.965263	0.981868	0.982539	6428	0.978834	8
HLA-DPA1	apd	qbl	6	512	5897	8	233	5346	0.973333	0.990898	0.981869	0.982581	6415	0.976854	9
HLA-DPA1	mcf	qbl	6	512	5897	8	233	5346	0.973333	0.990898	0.981869	0.982581	6415	0.976854	9
HLA-DPA1	qbl	qbl	0	0	6409	0	0	5579	0	0	0.98259	0.98259	6409	0.97594	10
HLA-DPA1	cox	pgf	143	21	5879	126	31	5325	0.982378	0.970476	0.981885	0.981857	6043	0.920207	11
HLA-DPA1	cox	dbb	108	19	5914	95	31	5356	0.982407	0.967368	0.981887	0.981851	6041	0.919903	12
HLA-DPA1	cox	ssto	124	19	5898	102	31	5349	0.983548	0.967368	0.981862	0.981851	6041	0.919903	12
HLA-DPA1	apd	cox	6	125	5897	6	103	5348	0.98	0.98352	0.981862	0.981894	6028	0.917923	13
HLA-DPA1	cox	mcf	125	6	5897	103	6	5348	0.98352	0.98	0.981862	0.981894	6028	0.917923	13
HLA-DPA1	cox	cox	0	0	6022	0	0	5451	0	0	0.981896	0.981896	6022	0.917009	14
HLA-DPA1	apd	pgf	39	36	5864	37	39	5317	0.981026	0.978333	0.981866	0.981839	5939	0.90437	15
HLA-DPA1	mcf	pgf	39	36	5864	37	39	5317	0.981026	0.978333	0.981866	0.981839	5939	0.90437	15
HLA-DPA1	apd	dbb	4	34	5899	6	39	5348	0.97	0.977059	0.981868	0.981833	5937	0.904066	16
HLA-DPA1	apd	ssto	20	34	5883	13	39	5341	0.987	0.977059	0.981843	0.981833	5937	0.904066	16
HLA-DPA1	dbb	mcf	34	4	5899	39	6	5348	0.977059	0.97	0.981868	0.981833	5937	0.904066	16
HLA-DPA1	mcf	ssto	20	34	5883	13	39	5341	0.987	0.977059	0.981843	0.981833	5937	0.904066	16
HLA-DPA1	dbb	pgf	35	2	5898	31	0	5356	0.982286	1	0.981838	0.981847	5935	0.903761	17
HLA-DPA1	pgf	ssto	18	35	5882	7	31	5349	0.992222	0.982286	0.981812	0.981847	5935	0.903761	17
HLA-DPA1	dbb	ssto	16	0	5917	7	0	5380	0.99125	0	0.981815	0.981841	5933	0.903457	18
HLA-DPA1	dbb	dbb	0	0	5933	0	0	5387	0	0	0.981841	0.981841	5933	0.903457	18
HLA-DPA1	ssto	ssto	0	0	5917	0	0	5380	0	0	0.981815	0.981815	5917	0.90102	19
HLA-DPA1	apd	mcf	0	0	5903	5354	0	5354	0.98186	0	0.98186	0.98186	5903	0.898888	20
HLA-DPA1	apd	apd	0	0	5903	0	0	5354	0	0	0.98186	0.98186	5903	0.898888	20
HLA-DPA1	mcf	mcf	0	0	5903	0	0	5354	0	0	0.98186	0.98186	5903	0.898888	20
HLA-DPA1	pgf	pgf	0	0	5900	0	0	5356	0	0	0.981844	0.981844	5900	0.898432	21
GPSM3	apd	cox	113	118	2297	81	91	1199	0.985664	0.984576	0.98956	0.989153	2528	1	1
GPSM3	cox	mann	129	111	2286	103	80	1187	0.984031	0.985586	0.989615	0.989153	2526	0.999209	1
GPSM3	cox	mcf	118	110	2297	91	80	1199	0.984576	0.985455	0.98956	0.989149	2525	0.998813	1
GPSM3	cox	pgf	118	110	2297	91	80	1199	0.984576	0.985455	0.98956	0.989149	2525	0.998813	1
GPSM3	cox	qbl	118	110	2297	91	80	1199	0.984576	0.985455	0.98956	0.989149	2525	0.998813	1
GPSM3	cox	ssto	118	110	2297	91	80	1199	0.984576	0.985455	0.98956	0.989149	2525	0.998813	1
GPSM3	cox	dbb	2415	0	0	1290	0	0	0.989317	0	0	0.989317	2415	0.955301	4
GPSM3	cox	cox	0	0	2415	0	0	1290	0	0	0.989317	0.989317	2415	0.955301	4
GPSM3	apd	dbb	2410	0	0	1280	0	0	0.989378	0	0	0.989378	2410	0.953323	5
GPSM3	apd	mann	13	0	2397	13	0	1267	0.98	0	0.989428	0.989378	2410	0.953323	5
GPSM3	apd	mcf	3	0	2407	1	0	1279	0.993333	0	0.989373	0.989378	2410	0.953323	5
GPSM3	apd	pgf	3	0	2407	1	0	1279	0.993333	0	0.989373	0.989378	2410	0.953323	5
GPSM3	apd	qbl	3	0	2407	1	0	1279	0.993333	0	0.989373	0.989378	2410	0.953323	5
GPSM3	apd	ssto	3	0	2407	1	0	1279	0.993333	0	0.989373	0.989378	2410	0.953323	5
GPSM3	apd	apd	0	0	2410	0	0	1280	0	0	0.989378	0.989378	2410	0.953323	5
GPSM3	mann	mcf	1	11	2396	0	12	1267	1	0.978182	0.989424	0.989377	2408	0.952532	6
GPSM3	mann	pgf	1	11	2396	0	12	1267	1	0.978182	0.989424	0.989377	2408	0.952532	6
GPSM3	mann	qbl	1	11	2396	0	12	1267	1	0.978182	0.989424	0.989377	2408	0.952532	6
GPSM3	mann	ssto	1	11	2396	0	12	1267	1	0.978182	0.989424	0.989377	2408	0.952532	6
GPSM3	dbb	mcf	0	2407	0	0	1279	0	0	0.989373	0	0.989373	2407	0.952136	7
GPSM3	dbb	pgf	0	2407	0	0	1279	0	0	0.989373	0	0.989373	2407	0.952136	7
GPSM3	dbb	qbl	0	2407	0	0	1279	0	0	0.989373	0	0.989373	2407	0.952136	7
GPSM3	dbb	ssto	0	2407	0	0	1279	0	0	0.989373	0	0.989373	2407	0.952136	7
GPSM3	mcf	pgf	0	0	2407	1279	0	1279	0.989373	0	0.989373	0.989373	2407	0.952136	7
GPSM3	mcf	qbl	0	0	2407	1279	0	1279	0.989373	0	0.989373	0.989373	2407	0.952136	7
GPSM3	mcf	ssto	0	0	2407	1279	0	1279	0.989373	0	0.989373	0.989373	2407	0.952136	7
GPSM3	pgf	qbl	0	0	2407	1279	0	1279	0.989373	0	0.989373	0.989373	2407	0.952136	7
GPSM3	pgf	ssto	0	0	2407	1279	0	1279	0.989373	0	0.989373	0.989373	2407	0.952136	7
GPSM3	qbl	ssto	0	0	2407	1279	0	1279	0.989373	0	0.989373	0.989373	2407	0.952136	7
GPSM3	mcf	mcf	0	0	2407	0	0	1279	0	0	0.989373	0.989373	2407	0.952136	7
GPSM3	pgf	pgf	0	0	2407	0	0	1279	0	0	0.989373	0.989373	2407	0.952136	7
GPSM3	qbl	qbl	0	0	2407	0	0	1279	0	0	0.989373	0.989373	2407	0.952136	7
GPSM3	ssto	ssto	0	0	2407	0	0	1279	0	0	0.989373	0.989373	2407	0.952136	7
GPSM3	dbb	mann	0	2397	0	0	1267	0	0	0.989428	0	0.989428	2397	0.94818	8
GPSM3	mann	mann	0	0	2397	0	0	1267	0	0	0.989428	0.989428	2397	0.94818	8
GPSM3	dbb	dbb	0	0	0	0	0	0	0	0	0	0	0	0	9
TRIM26	cox	mann	219	162	1566	116	148	777	0.989406	0.981728	0.990077	0.989307	1947	0.985324	1
TRIM26	apd	cox	157	295	1490	194	162	731	0.975287	0.989017	0.990188	0.988805	1942	0.982794	2
TRIM26	cox	dbb	295	144	1490	162	146	731	0.989017	0.979722	0.990188	0.989228	1929	0.976215	3
TRIM26	cox	qbl	295	142	1490	162	140	731	0.989017	0.980282	0.990188	0.989279	1927	0.975202	4
TRIM26	cox	ssto	360	136	1425	175	159	718	0.990278	0.976618	0.989923	0.989047	1921	0.972166	5
TRIM26	cox	mcf	364	130	1421	179	139	714	0.990165	0.978615	0.989951	0.989222	1915	0.96913	6
TRIM26	cox	pgf	297	122	1488	166	64	727	0.988822	0.989508	0.990228	0.989963	1907	0.965081	7
TRIM26	apd	mann	133	214	1514	120	120	805	0.981955	0.988785	0.989366	0.988769	1861	0.941802	8
TRIM26	mann	ssto	292	125	1436	138	90	787	0.990548	0.9856	0.989039	0.989045	1853	0.937753	9
TRIM26	mann	mcf	299	122	1429	152	80	773	0.989833	0.986885	0.989181	0.989135	1850	0.936235	10
TRIM26	dbb	mann	121	215	1513	76	124	801	0.987438	0.988465	0.989412	0.989173	1849	0.935729	11
TRIM26	mann	qbl	216	120	1512	128	74	797	0.988148	0.987667	0.989458	0.989188	1848	0.935223	12
TRIM26	mann	pgf	235	117	1493	196	62	729	0.983319	0.989402	0.990234	0.989301	1845	0.933704	13
TRIM26	cox	cox	0	0	1785	0	0	893	0	0	0.989994	0.989994	1785	0.90334	14
TRIM26	apd	ssto	178	92	1469	105	57	820	0.988202	0.987609	0.988836	0.988706	1739	0.880061	15
TRIM26	apd	mcf	184	88	1463	125	53	800	0.986413	0.987955	0.989064	0.988726	1735	0.878036	16
TRIM26	dbb	ssto	171	98	1463	78	78	799	0.990877	0.984082	0.989077	0.988972	1732	0.876518	17
TRIM26	qbl	ssto	170	99	1462	76	82	795	0.991059	0.983434	0.989124	0.988989	1731	0.876012	18
TRIM26	pgf	ssto	168	119	1442	72	158	719	0.991429	0.973445	0.990028	0.989023	1729	0.875	19
TRIM26	mann	mann	0	0	1728	0	0	925	0	0	0.989294	0.989294	1728	0.874494	20
TRIM26	dbb	mcf	173	90	1461	84	60	793	0.990289	0.986667	0.989144	0.98913	1724	0.87247	21
TRIM26	mcf	qbl	91	172	1460	64	82	789	0.985934	0.990465	0.989192	0.989147	1723	0.871964	22
TRIM26	mcf	pgf	109	168	1442	134	72	719	0.975413	0.991429	0.990028	0.989238	1719	0.869939	23
TRIM26	apd	pgf	47	10	1600	137	3	788	0.941702	0.994	0.99015	0.988799	1657	0.838563	24
TRIM26	apd	dbb	14	1	1633	50	2	875	0.928571	0.96	0.989284	0.98875	1648	0.834008	25
TRIM26	apd	qbl	15	0	1632	54	0	871	0.928	0	0.989326	0.988767	1647	0.833502	26
TRIM26	apd	apd	0	0	1647	0	0	925	0	0	0.988767	0.988767	1647	0.833502	26
TRIM26	dbb	pgf	34	10	1600	89	3	788	0.947647	0.994	0.99015	0.989294	1644	0.831984	27
TRIM26	pgf	qbl	10	32	1600	3	83	788	0.994	0.948125	0.99015	0.989354	1642	0.830972	28
TRIM26	dbb	qbl	2	0	1632	6	0	871	0.94	0	0.989326	0.989266	1634	0.826923	29
TRIM26	dbb	dbb	0	0	1634	0	0	877	0	0	0.989266	0.989266	1634	0.826923	29
TRIM26	qbl	qbl	0	0	1632	0	0	871	0	0	0.989326	0.989326	1632	0.825911	30
TRIM26	pgf	pgf	0	0	1610	0	0	791	0	0	0.990174	0.990174	1610	0.814777	31
TRIM26	mcf	ssto	3	13	1548	7	31	846	0.953333	0.952308	0.98907	0.988696	1564	0.791498	32
TRIM26	ssto	ssto	0	0	1561	0	0	877	0	0	0.988764	0.988764	1561	0.78998	33
TRIM26	mcf	mcf	0	0	1551	0	0	853	0	0	0.989001	0.989001	1551	0.784919	34
C6orf48	apd	pgf	22	3	1465	13	4	866	0.988182	0.973333	0.988177	0.988148	1490	0.999329	1
C6orf48	cox	pgf	22	7	1461	13	8	862	0.988182	0.977143	0.9882	0.988148	1490	0.999329	1
C6orf48	pgf	qbl	7	22	1461	6	13	864	0.982857	0.988182	0.988172	0.988148	1490	0.999329	1
C6orf48	apd	cox	5	1	1482	5	1	874	0.98	0.98	0.988205	0.988172	1488	0.997988	1
C6orf48	apd	qbl	5	1	1482	3	1	876	0.988	0.98	0.988178	0.988172	1488	0.997988	1
C6orf48	apd	dbb	5	0	1482	4	0	875	0.984	0	0.988192	0.988178	1487	0.997317	1
C6orf48	apd	mann	1487	0	0	879	0	0	0.988178	0	0	0.988178	1487	0.997317	1
C6orf48	apd	mcf	1487	0	0	879	0	0	0.988178	0	0	0.988178	1487	0.997317	1
C6orf48	apd	ssto	1487	0	0	879	0	0	0.988178	0	0	0.988178	1487	0.997317	1
C6orf48	cox	dbb	5	4	1478	4	4	871	0.984	0.98	0.988214	0.988178	1487	0.997317	1
C6orf48	cox	qbl	4	4	1479	2	4	873	0.99	0.98	0.988195	0.988178	1487	0.997317	1
C6orf48	dbb	qbl	4	5	1478	2	4	873	0.99	0.984	0.988187	0.988178	1487	0.997317	1
C6orf48	apd	apd	0	0	1487	0	0	879	0	0	0.988178	0.988178	1487	0.997317	1
C6orf48	dbb	pgf	18	4	1464	11	6	864	0.987778	0.97	0.988197	0.988143	1486	0.996647	1
C6orf48	cox	mann	1483	0	0	875	0	0	0.9882	0	0	0.9882	1483	0.994634	1
C6orf48	cox	mcf	1483	0	0	875	0	0	0.9882	0	0	0.9882	1483	0.994634	1
C6orf48	cox	ssto	1483	0	0	875	0	0	0.9882	0	0	0.9882	1483	0.994634	1
C6orf48	mann	qbl	0	1483	0	0	877	0	0	0.988173	0	0.988173	1483	0.994634	1
C6orf48	mcf	qbl	0	1483	0	0	877	0	0	0.988173	0	0.988173	1483	0.994634	1
C6orf48	qbl	ssto	1483	0	0	877	0	0	0.988173	0	0	0.988173	1483	0.994634	1
C6orf48	cox	cox	0	0	1483	0	0	875	0	0	0.9882	0.9882	1483	0.994634	1
C6orf48	qbl	qbl	0	0	1483	0	0	877	0	0	0.988173	0.988173	1483	0.994634	1
C6orf48	dbb	mann	1482	0	0	875	0	0	0.988192	0	0	0.988192	1482	0.993964	1
C6orf48	dbb	mcf	1482	0	0	875	0	0	0.988192	0	0	0.988192	1482	0.993964	1
C6orf48	dbb	ssto	1482	0	0	875	0	0	0.988192	0	0	0.988192	1482	0.993964	1
C6orf48	dbb	dbb	0	0	1482	0	0	875	0	0	0.988192	0.988192	1482	0.993964	1
C6orf48	mann	pgf	0	1468	0	0	870	0	0	0.988147	0	0.988147	1468	0.984574	7
C6orf48	mcf	pgf	0	1468	0	0	870	0	0	0.988147	0	0.988147	1468	0.984574	7
C6orf48	pgf	ssto	1468	0	0	870	0	0	0.988147	0	0	0.988147	1468	0.984574	7
C6orf48	pgf	pgf	0	0	1468	0	0	870	0	0	0.988147	0.988147	1468	0.984574	7
C6orf48	mann	mcf	0	0	0	0	0	0	0	0	0	0	0	0	8
C6orf48	mann	ssto	0	0	0	0	0	0	0	0	0	0	0	0	8
C6orf48	mcf	ssto	0	0	0	0	0	0	0	0	0	0	0	0	8
C6orf48	mann	mann	0	0	0	0	0	0	0	0	0	0	0	0	8
C6orf48	mcf	mcf	0	0	0	0	0	0	0	0	0	0	0	0	8
C6orf48	ssto	ssto	0	0	0	0	0	0	0	0	0	0	0	0	8
HSPA1L	apd	cox	0	2	32	21	1	21	0.986875	0.99	0.986875	0.98697	34	1	1
HSPA1L	apd	dbb	0	2	32	21	1	21	0.986875	0.99	0.986875	0.98697	34	1	1
HSPA1L	apd	pgf	0	2	32	21	1	21	0.986875	0.99	0.986875	0.98697	34	1	1
HSPA1L	apd	qbl	0	2	32	21	1	21	0.986875	0.99	0.986875	0.98697	34	1	1
HSPA1L	cox	dbb	0	0	34	22	0	22	0.987059	0	0.987059	0.987059	34	1	1
HSPA1L	cox	mann	34	0	0	22	0	0	0.987059	0	0	0.987059	34	1	1
HSPA1L	cox	mcf	34	0	0	22	0	0	0.987059	0	0	0.987059	34	1	1
HSPA1L	cox	pgf	0	0	34	22	0	22	0.987059	0	0.987059	0.987059	34	1	1
HSPA1L	cox	qbl	0	0	34	22	0	22	0.987059	0	0.987059	0.987059	34	1	1
HSPA1L	cox	ssto	34	0	0	22	0	0	0.987059	0	0	0.987059	34	1	1
HSPA1L	dbb	mann	34	0	0	22	0	0	0.987059	0	0	0.987059	34	1	1
HSPA1L	dbb	mcf	34	0	0	22	0	0	0.987059	0	0	0.987059	34	1	1
HSPA1L	dbb	pgf	0	0	34	22	0	22	0.987059	0	0.987059	0.987059	34	1	1
HSPA1L	dbb	qbl	0	0	34	22	0	22	0.987059	0	0.987059	0.987059	34	1	1
HSPA1L	dbb	ssto	34	0	0	22	0	0	0.987059	0	0	0.987059	34	1	1
HSPA1L	mann	pgf	0	34	0	0	22	0	0	0.987059	0	0.987059	34	1	1
HSPA1L	mann	qbl	0	34	0	0	22	0	0	0.987059	0	0.987059	34	1	1
HSPA1L	mcf	pgf	0	34	0	0	22	0	0	0.987059	0	0.987059	34	1	1
HSPA1L	mcf	qbl	0	34	0	0	22	0	0	0.987059	0	0.987059	34	1	1
HSPA1L	pgf	qbl	0	0	34	22	0	22	0.987059	0	0.987059	0.987059	34	1	1
HSPA1L	pgf	ssto	34	0	0	22	0	0	0.987059	0	0	0.987059	34	1	1
HSPA1L	qbl	ssto	34	0	0	22	0	0	0.987059	0	0	0.987059	34	1	1
HSPA1L	cox	cox	0	0	34	0	0	22	0	0	0.987059	0.987059	34	1	1
HSPA1L	dbb	dbb	0	0	34	0	0	22	0	0	0.987059	0.987059	34	1	1
HSPA1L	pgf	pgf	0	0	34	0	0	22	0	0	0.987059	0.987059	34	1	1
HSPA1L	qbl	qbl	0	0	34	0	0	22	0	0	0.987059	0.987059	34	1	1
HSPA1L	apd	mann	32	0	0	21	0	0	0.986875	0	0	0.986875	32	0.941176	2
HSPA1L	apd	mcf	32	0	0	21	0	0	0.986875	0	0	0.986875	32	0.941176	2
HSPA1L	apd	ssto	32	0	0	21	0	0	0.986875	0	0	0.986875	32	0.941176	2
HSPA1L	apd	apd	0	0	32	0	0	21	0	0	0.986875	0.986875	32	0.941176	2
HSPA1L	mann	mcf	0	0	0	0	0	0	0	0	0	0	0	0	3
HSPA1L	mann	ssto	0	0	0	0	0	0	0	0	0	0	0	0	3
HSPA1L	mcf	ssto	0	0	0	0	0	0	0	0	0	0	0	0	3
HSPA1L	mann	mann	0	0	0	0	0	0	0	0	0	0	0	0	3
HSPA1L	mcf	mcf	0	0	0	0	0	0	0	0	0	0	0	0	3
HSPA1L	ssto	ssto	0	0	0	0	0	0	0	0	0	0	0	0	3
MDC1	apd	ssto	56	59	1583	34	34	853	0.987857	0.988475	0.989223	0.989152	1698	1	1
MDC1	cox	ssto	56	1	1641	34	1	886	0.987857	0.98	0.989202	0.989152	1698	1	1
MDC1	dbb	ssto	56	59	1583	34	34	853	0.987857	0.988475	0.989223	0.989152	1698	1	1
MDC1	mann	ssto	56	1	1641	34	1	886	0.987857	0.98	0.989202	0.989152	1698	1	1
MDC1	mcf	ssto	56	3	1639	34	4	883	0.987857	0.973333	0.989225	0.989152	1698	1	1
MDC1	pgf	ssto	56	3	1639	34	2	885	0.987857	0.986667	0.989201	0.989152	1698	1	1
MDC1	qbl	ssto	56	21	1621	34	11	876	0.987857	0.989524	0.989192	0.989152	1698	1	1
MDC1	apd	cox	0	58	1639	887	33	887	0.989176	0.988621	0.989176	0.989167	1697	0.999411	1
MDC1	apd	mann	0	58	1639	887	33	887	0.989176	0.988621	0.989176	0.989167	1697	0.999411	1
MDC1	apd	mcf	2	58	1637	3	33	884	0.97	0.988621	0.9892	0.989157	1697	0.999411	1
MDC1	apd	pgf	2	58	1637	1	33	886	0.99	0.988621	0.989175	0.989157	1697	0.999411	1
MDC1	apd	qbl	20	58	1619	10	33	877	0.99	0.988621	0.989166	0.989157	1697	0.999411	1
MDC1	cox	dbb	58	0	1639	33	0	887	0.988621	0	0.989176	0.989157	1697	0.999411	1
MDC1	cox	mann	0	0	1697	920	0	920	0.989157	0	0.989157	0.989157	1697	0.999411	1
MDC1	cox	mcf	2	0	1695	3	0	917	0.97	0	0.98918	0.989157	1697	0.999411	1
MDC1	cox	pgf	2	0	1695	1	0	919	0.99	0	0.989156	0.989157	1697	0.999411	1
MDC1	cox	qbl	20	0	1677	10	0	910	0.99	0	0.989147	0.989157	1697	0.999411	1
MDC1	dbb	mann	0	58	1639	887	33	887	0.989176	0.988621	0.989176	0.989167	1697	0.999411	1
MDC1	dbb	mcf	2	58	1637	3	33	884	0.97	0.988621	0.9892	0.989157	1697	0.999411	1
MDC1	dbb	pgf	2	58	1637	1	33	886	0.99	0.988621	0.989175	0.989157	1697	0.999411	1
MDC1	dbb	qbl	20	58	1619	10	33	877	0.99	0.988621	0.989166	0.989157	1697	0.999411	1
MDC1	mann	mcf	2	0	1695	3	0	917	0.97	0	0.98918	0.989157	1697	0.999411	1
MDC1	mann	pgf	2	0	1695	1	0	919	0.99	0	0.989156	0.989157	1697	0.999411	1
MDC1	mann	qbl	20	0	1677	10	0	910	0.99	0	0.989147	0.989157	1697	0.999411	1
MDC1	mcf	pgf	2	2	1693	1	3	916	0.99	0.97	0.989179	0.989157	1697	0.999411	1
MDC1	mcf	qbl	20	2	1675	10	3	907	0.99	0.97	0.98917	0.989157	1697	0.999411	1
MDC1	pgf	qbl	20	2	1675	10	1	909	0.99	0.99	0.989146	0.989157	1697	0.999411	1
MDC1	cox	cox	0	0	1697	0	0	920	0	0	0.989157	0.989157	1697	0.999411	1
MDC1	mann	mann	0	0	1697	0	0	920	0	0	0.989157	0.989157	1697	0.999411	1
MDC1	mcf	mcf	0	0	1695	0	0	917	0	0	0.98918	0.98918	1695	0.998233	1
MDC1	pgf	pgf	0	0	1695	0	0	919	0	0	0.989156	0.989156	1695	0.998233	1
MDC1	qbl	qbl	0	0	1677	0	0	910	0	0	0.989147	0.989147	1677	0.987633	4
MDC1	ssto	ssto	0	0	1642	0	0	887	0	0	0.989196	0.989196	1642	0.96702	5
MDC1	apd	dbb	0	0	1639	887	0	887	0.989176	0	0.989176	0.989176	1639	0.965253	6
MDC1	apd	apd	0	0	1639	0	0	887	0	0	0.989176	0.989176	1639	0.965253	6
MDC1	dbb	dbb	0	0	1639	0	0	887	0	0	0.989176	0.989176	1639	0.965253	6
AGPAT1	apd	cox	0	0	307	181	0	181	0.988208	0	0.988208	0.988208	307	1	1
AGPAT1	apd	dbb	307	0	0	181	0	0	0.988208	0	0	0.988208	307	1	1
AGPAT1	apd	mann	0	0	307	181	0	181	0.988208	0	0.988208	0.988208	307	1	1
AGPAT1	apd	mcf	0	0	307	181	0	181	0.988208	0	0.988208	0.988208	307	1	1
AGPAT1	apd	pgf	0	0	307	181	0	181	0.988208	0	0.988208	0.988208	307	1	1
AGPAT1	apd	qbl	0	0	307	181	0	181	0.988208	0	0.988208	0.988208	307	1	1
AGPAT1	apd	ssto	0	0	307	181	0	181	0.988208	0	0.988208	0.988208	307	1	1
AGPAT1	cox	dbb	307	0	0	181	0	0	0.988208	0	0	0.988208	307	1	1
AGPAT1	cox	mann	0	0	307	181	0	181	0.988208	0	0.988208	0.988208	307	1	1
AGPAT1	cox	mcf	0	0	307	181	0	181	0.988208	0	0.988208	0.988208	307	1	1
AGPAT1	cox	pgf	0	0	307	181	0	181	0.988208	0	0.988208	0.988208	307	1	1
AGPAT1	cox	qbl	0	0	307	181	0	181	0.988208	0	0.988208	0.988208	307	1	1
AGPAT1	cox	ssto	0	0	307	181	0	181	0.988208	0	0.988208	0.988208	307	1	1
AGPAT1	dbb	mann	0	307	0	0	181	0	0	0.988208	0	0.988208	307	1	1
AGPAT1	dbb	mcf	0	307	0	0	181	0	0	0.988208	0	0.988208	307	1	1
AGPAT1	dbb	pgf	0	307	0	0	181	0	0	0.988208	0	0.988208	307	1	1
AGPAT1	dbb	qbl	0	307	0	0	181	0	0	0.988208	0	0.988208	307	1	1
AGPAT1	dbb	ssto	0	307	0	0	181	0	0	0.988208	0	0.988208	307	1	1
AGPAT1	mann	mcf	0	0	307	181	0	181	0.988208	0	0.988208	0.988208	307	1	1
AGPAT1	mann	pgf	0	0	307	181	0	181	0.988208	0	0.988208	0.988208	307	1	1
AGPAT1	mann	qbl	0	0	307	181	0	181	0.988208	0	0.988208	0.988208	307	1	1
AGPAT1	mann	ssto	0	0	307	181	0	181	0.988208	0	0.988208	0.988208	307	1	1
AGPAT1	mcf	pgf	0	0	307	181	0	181	0.988208	0	0.988208	0.988208	307	1	1
AGPAT1	mcf	qbl	0	0	307	181	0	181	0.988208	0	0.988208	0.988208	307	1	1
AGPAT1	mcf	ssto	0	0	307	181	0	181	0.988208	0	0.988208	0.988208	307	1	1
AGPAT1	pgf	qbl	0	0	307	181	0	181	0.988208	0	0.988208	0.988208	307	1	1
AGPAT1	pgf	ssto	0	0	307	181	0	181	0.988208	0	0.988208	0.988208	307	1	1
AGPAT1	qbl	ssto	0	0	307	181	0	181	0.988208	0	0.988208	0.988208	307	1	1
AGPAT1	apd	apd	0	0	307	0	0	181	0	0	0.988208	0.988208	307	1	1
AGPAT1	cox	cox	0	0	307	0	0	181	0	0	0.988208	0.988208	307	1	1
AGPAT1	mann	mann	0	0	307	0	0	181	0	0	0.988208	0.988208	307	1	1
AGPAT1	mcf	mcf	0	0	307	0	0	181	0	0	0.988208	0.988208	307	1	1
AGPAT1	pgf	pgf	0	0	307	0	0	181	0	0	0.988208	0.988208	307	1	1
AGPAT1	qbl	qbl	0	0	307	0	0	181	0	0	0.988208	0.988208	307	1	1
AGPAT1	ssto	ssto	0	0	307	0	0	181	0	0	0.988208	0.988208	307	1	1
AGPAT1	dbb	dbb	0	0	0	0	0	0	0	0	0	0	0	0	2
LTB	apd	pgf	0	2	387	232	0	232	0.98801	1	0.98801	0.988041	389	1	1
LTB	cox	pgf	0	2	387	232	0	232	0.98801	1	0.98801	0.988041	389	1	1
LTB	dbb	pgf	0	8	381	226	6	226	0.988136	0.985	0.988136	0.988104	389	1	1
LTB	mann	pgf	0	2	387	232	0	232	0.98801	1	0.98801	0.988041	389	1	1
LTB	mcf	pgf	0	2	387	232	0	232	0.98801	1	0.98801	0.988041	389	1	1
LTB	pgf	qbl	2	0	387	0	0	232	1	0	0.98801	0.988072	389	1	1
LTB	pgf	ssto	2	0	387	0	0	232	1	0	0.98801	0.988072	389	1	1
LTB	pgf	pgf	0	0	389	0	0	232	0	0	0.988072	0.988072	389	1	1
LTB	apd	cox	0	0	387	232	0	232	0.98801	0	0.98801	0.98801	387	0.994859	1
LTB	apd	dbb	6	0	381	6	0	226	0.98	0	0.988136	0.98801	387	0.994859	1
LTB	apd	mann	0	0	387	232	0	232	0.98801	0	0.98801	0.98801	387	0.994859	1
LTB	apd	mcf	0	0	387	232	0	232	0.98801	0	0.98801	0.98801	387	0.994859	1
LTB	apd	qbl	0	0	387	232	0	232	0.98801	0	0.98801	0.98801	387	0.994859	1
LTB	apd	ssto	0	0	387	232	0	232	0.98801	0	0.98801	0.98801	387	0.994859	1
LTB	cox	dbb	6	0	381	6	0	226	0.98	0	0.988136	0.98801	387	0.994859	1
LTB	cox	mann	0	0	387	232	0	232	0.98801	0	0.98801	0.98801	387	0.994859	1
LTB	cox	mcf	0	0	387	232	0	232	0.98801	0	0.98801	0.98801	387	0.994859	1
LTB	cox	qbl	0	0	387	232	0	232	0.98801	0	0.98801	0.98801	387	0.994859	1
LTB	cox	ssto	0	0	387	232	0	232	0.98801	0	0.98801	0.98801	387	0.994859	1
LTB	dbb	mann	0	6	381	226	6	226	0.988136	0.98	0.988136	0.988073	387	0.994859	1
LTB	dbb	mcf	0	6	381	226	6	226	0.988136	0.98	0.988136	0.988073	387	0.994859	1
LTB	dbb	qbl	0	6	381	226	6	226	0.988136	0.98	0.988136	0.988073	387	0.994859	1
LTB	dbb	ssto	0	6	381	226	6	226	0.988136	0.98	0.988136	0.988073	387	0.994859	1
LTB	mann	mcf	0	0	387	232	0	232	0.98801	0	0.98801	0.98801	387	0.994859	1
LTB	mann	qbl	0	0	387	232	0	232	0.98801	0	0.98801	0.98801	387	0.994859	1
LTB	mann	ssto	0	0	387	232	0	232	0.98801	0	0.98801	0.98801	387	0.994859	1
LTB	mcf	qbl	0	0	387	232	0	232	0.98801	0	0.98801	0.98801	387	0.994859	1
LTB	mcf	ssto	0	0	387	232	0	232	0.98801	0	0.98801	0.98801	387	0.994859	1
LTB	qbl	ssto	0	0	387	232	0	232	0.98801	0	0.98801	0.98801	387	0.994859	1
LTB	apd	apd	0	0	387	0	0	232	0	0	0.98801	0.98801	387	0.994859	1
LTB	cox	cox	0	0	387	0	0	232	0	0	0.98801	0.98801	387	0.994859	1
LTB	mann	mann	0	0	387	0	0	232	0	0	0.98801	0.98801	387	0.994859	1
LTB	mcf	mcf	0	0	387	0	0	232	0	0	0.98801	0.98801	387	0.994859	1
LTB	qbl	qbl	0	0	387	0	0	232	0	0	0.98801	0.98801	387	0.994859	1
LTB	ssto	ssto	0	0	387	0	0	232	0	0	0.98801	0.98801	387	0.994859	1
LTB	dbb	dbb	0	0	381	0	0	226	0	0	0.988136	0.988136	381	0.979434	3
HLA-DPB1	cox	ssto	2210	883	196	2379	464	159	0.978471	0.98949	0.983776	0.981745	3289	0.982378	1
HLA-DPB1	cox	dbb	2210	882	196	2379	463	159	0.978471	0.989501	0.983776	0.981746	3288	0.982079	2
HLA-DPB1	cox	pgf	2210	882	196	2379	464	159	0.978471	0.989478	0.983776	0.98174	3288	0.982079	2
HLA-DPB1	cox	mann	2211	870	195	2381	411	157	0.978462	0.990552	0.983897	0.981996	3276	0.978495	3
HLA-DPB1	cox	qbl	2211	854	195	2381	403	157	0.978462	0.990562	0.983897	0.981957	3260	0.973716	4
HLA-DPB1	apd	cox	644	2210	196	339	2379	159	0.989472	0.978471	0.983776	0.981134	3050	0.910992	5
HLA-DPB1	cox	mcf	2210	644	196	2379	339	159	0.978471	0.989472	0.983776	0.981134	3050	0.910992	5
HLA-DPB1	cox	cox	0	0	2406	0	0	2538	0	0	0.978903	0.978903	2406	0.718638	6
HLA-DPB1	apd	pgf	33	271	807	54	179	444	0.967273	0.98679	0.988996	0.987813	1111	0.33184	7
HLA-DPB1	apd	ssto	32	271	808	54	179	444	0.96625	0.98679	0.98901	0.987813	1111	0.33184	7
HLA-DPB1	mcf	pgf	33	271	807	54	179	444	0.967273	0.98679	0.988996	0.987813	1111	0.33184	7
HLA-DPB1	mcf	ssto	32	271	808	54	179	444	0.96625	0.98679	0.98901	0.987813	1111	0.33184	7
HLA-DPB1	apd	dbb	32	270	808	54	178	444	0.96625	0.986815	0.98901	0.98782	1110	0.331541	8
HLA-DPB1	dbb	mcf	270	32	808	178	54	444	0.986815	0.96625	0.98901	0.98782	1110	0.331541	8
HLA-DPB1	dbb	mann	43	30	1035	71	17	551	0.966977	0.988667	0.989353	0.988466	1108	0.330944	9
HLA-DPB1	mann	pgf	30	43	1035	16	71	552	0.989333	0.966977	0.989333	0.988466	1108	0.330944	9
HLA-DPB1	mann	ssto	29	43	1036	16	71	552	0.988966	0.966977	0.989344	0.988466	1108	0.330944	9
HLA-DPB1	apd	mann	31	256	809	55	125	443	0.964516	0.990234	0.989048	0.988631	1096	0.32736	10
HLA-DPB1	mann	mcf	256	31	809	125	55	443	0.990234	0.964516	0.989048	0.988631	1096	0.32736	10
HLA-DPB1	dbb	qbl	43	14	1035	71	9	551	0.966977	0.987143	0.989353	0.988443	1092	0.326165	11
HLA-DPB1	pgf	qbl	43	14	1035	71	8	552	0.966977	0.988571	0.989333	0.988443	1092	0.326165	11
HLA-DPB1	qbl	ssto	13	43	1036	8	71	552	0.987692	0.966977	0.989344	0.988443	1092	0.326165	11
HLA-DPB1	apd	qbl	33	242	807	56	118	442	0.966061	0.990248	0.989046	0.988614	1082	0.323178	12
HLA-DPB1	mcf	qbl	33	242	807	56	118	442	0.966061	0.990248	0.989046	0.988614	1082	0.323178	12
HLA-DPB1	dbb	pgf	1	1	1077	0	1	622	1	0.98	0.988449	0.988452	1079	0.322282	13
HLA-DPB1	dbb	ssto	0	1	1078	622	1	622	0.98846	0.98	0.98846	0.988456	1079	0.322282	13
HLA-DPB1	pgf	ssto	0	1	1078	623	0	623	0.988442	1	0.988442	0.988447	1079	0.322282	13
HLA-DPB1	ssto	ssto	0	0	1079	0	0	623	0	0	0.988452	0.988452	1079	0.322282	13
HLA-DPB1	dbb	dbb	0	0	1078	0	0	622	0	0	0.98846	0.98846	1078	0.321983	14
HLA-DPB1	pgf	pgf	0	0	1078	0	0	623	0	0	0.988442	0.988442	1078	0.321983	14
HLA-DPB1	mann	qbl	16	0	1049	8	0	560	0.99	0	0.989323	0.989333	1065	0.3181	15
HLA-DPB1	mann	mann	0	0	1065	0	0	568	0	0	0.989333	0.989333	1065	0.3181	15
HLA-DPB1	qbl	qbl	0	0	1049	0	0	560	0	0	0.989323	0.989323	1049	0.313321	16
HLA-DPB1	apd	mcf	0	0	840	498	0	498	0.988143	0	0.988143	0.988143	840	0.250896	17
HLA-DPB1	apd	apd	0	0	840	0	0	498	0	0	0.988143	0.988143	840	0.250896	17
HLA-DPB1	mcf	mcf	0	0	840	0	0	498	0	0	0.988143	0.988143	840	0.250896	17
LSM2	apd	cox	4	9	1196	6	16	625	0.97	0.964444	0.989548	0.989297	1209	1	1
LSM2	cox	dbb	8	4	1197	15	6	626	0.9625	0.97	0.989541	0.989297	1209	1	1
LSM2	cox	mcf	9	4	1196	16	6	625	0.964444	0.97	0.989548	0.989297	1209	1	1
LSM2	cox	pgf	8	4	1197	15	6	626	0.9625	0.97	0.989541	0.989297	1209	1	1
LSM2	cox	qbl	8	3	1197	15	4	626	0.9625	0.973333	0.989541	0.989321	1208	0.999173	1
LSM2	cox	mann	1205	0	0	641	0	0	0.989361	0	0	0.989361	1205	0.996691	1
LSM2	cox	ssto	1205	0	0	641	0	0	0.989361	0	0	0.989361	1205	0.996691	1
LSM2	cox	cox	0	0	1205	0	0	641	0	0	0.989361	0.989361	1205	0.996691	1
LSM2	apd	dbb	0	1	1200	631	1	631	0.989483	0.98	0.989483	0.989479	1201	0.993383	1
LSM2	apd	pgf	0	1	1200	631	1	631	0.989483	0.98	0.989483	0.989479	1201	0.993383	1
LSM2	apd	qbl	1	1	1199	2	1	629	0.96	0.98	0.989508	0.989475	1201	0.993383	1
LSM2	dbb	mann	1201	0	0	632	0	0	0.989475	0	0	0.989475	1201	0.993383	1
LSM2	dbb	mcf	1	0	1200	1	0	631	0.98	0	0.989483	0.989475	1201	0.993383	1
LSM2	dbb	pgf	0	0	1201	632	0	632	0.989475	0	0.989475	0.989475	1201	0.993383	1
LSM2	dbb	qbl	1	0	1200	2	0	630	0.96	0	0.9895	0.989475	1201	0.993383	1
LSM2	dbb	ssto	1201	0	0	632	0	0	0.989475	0	0	0.989475	1201	0.993383	1
LSM2	mann	pgf	0	1201	0	0	632	0	0	0.989475	0	0.989475	1201	0.993383	1
LSM2	mcf	pgf	0	1	1200	631	1	631	0.989483	0.98	0.989483	0.989479	1201	0.993383	1
LSM2	mcf	qbl	1	1	1199	2	1	629	0.96	0.98	0.989508	0.989475	1201	0.993383	1
LSM2	pgf	qbl	1	0	1200	2	0	630	0.96	0	0.9895	0.989475	1201	0.993383	1
LSM2	pgf	ssto	1201	0	0	632	0	0	0.989475	0	0	0.989475	1201	0.993383	1
LSM2	dbb	dbb	0	0	1201	0	0	632	0	0	0.989475	0.989475	1201	0.993383	1
LSM2	pgf	pgf	0	0	1201	0	0	632	0	0	0.989475	0.989475	1201	0.993383	1
LSM2	apd	mann	1200	0	0	631	0	0	0.989483	0	0	0.989483	1200	0.992556	1
LSM2	apd	mcf	0	0	1200	631	0	631	0.989483	0	0.989483	0.989483	1200	0.992556	1
LSM2	apd	ssto	1200	0	0	631	0	0	0.989483	0	0	0.989483	1200	0.992556	1
LSM2	mann	mcf	0	1200	0	0	631	0	0	0.989483	0	0.989483	1200	0.992556	1
LSM2	mann	qbl	0	1200	0	0	630	0	0	0.9895	0	0.9895	1200	0.992556	1
LSM2	mcf	ssto	1200	0	0	631	0	0	0.989483	0	0	0.989483	1200	0.992556	1
LSM2	qbl	ssto	1200	0	0	630	0	0	0.9895	0	0	0.9895	1200	0.992556	1
LSM2	apd	apd	0	0	1200	0	0	631	0	0	0.989483	0.989483	1200	0.992556	1
LSM2	mcf	mcf	0	0	1200	0	0	631	0	0	0.989483	0.989483	1200	0.992556	1
LSM2	qbl	qbl	0	0	1200	0	0	630	0	0	0.9895	0.9895	1200	0.992556	1
LSM2	mann	ssto	0	0	0	0	0	0	0	0	0	0	0	0	6
LSM2	mann	mann	0	0	0	0	0	0	0	0	0	0	0	0	6
LSM2	ssto	ssto	0	0	0	0	0	0	0	0	0	0	0	0	6
TRIM27	cox	ssto	53	57	1358	46	32	664	0.982642	0.988772	0.990221	0.989891	1468	0.999319	1
TRIM27	apd	ssto	28	63	1352	23	38	658	0.983571	0.987937	0.990266	0.990035	1443	0.982301	2
TRIM27	pgf	ssto	28	63	1352	23	38	658	0.983571	0.987937	0.990266	0.990035	1443	0.982301	2
TRIM27	qbl	ssto	28	64	1351	23	38	658	0.983571	0.988125	0.990259	0.990035	1443	0.982301	2
TRIM27	cox	pgf	60	29	1351	41	12	669	0.986333	0.991724	0.990096	0.989972	1440	0.980259	3
TRIM27	cox	qbl	61	29	1350	41	12	669	0.986557	0.991724	0.990089	0.989972	1440	0.980259	3
TRIM27	apd	cox	28	59	1352	12	41	669	0.991429	0.986102	0.990104	0.989965	1439	0.979578	4
TRIM27	dbb	ssto	0	1415	0	0	696	0	0	0.990163	0	0.990163	1415	0.96324	5
TRIM27	mann	ssto	0	1415	0	0	696	0	0	0.990163	0	0.990163	1415	0.96324	5
TRIM27	mcf	ssto	0	1415	0	0	696	0	0	0.990163	0	0.990163	1415	0.96324	5
TRIM27	ssto	ssto	0	0	1415	0	0	696	0	0	0.990163	0.990163	1415	0.96324	5
TRIM27	cox	dbb	1411	0	0	710	0	0	0.989936	0	0	0.989936	1411	0.960517	6
TRIM27	cox	mann	1411	0	0	710	0	0	0.989936	0	0	0.989936	1411	0.960517	6
TRIM27	cox	mcf	1411	0	0	710	0	0	0.989936	0	0	0.989936	1411	0.960517	6
TRIM27	cox	cox	0	0	1411	0	0	710	0	0	0.989936	0.989936	1411	0.960517	6
TRIM27	apd	pgf	1	1	1379	0	0	681	1	1	0.990123	0.990138	1381	0.940095	7
TRIM27	apd	qbl	2	1	1378	0	0	681	1	1	0.990116	0.990138	1381	0.940095	7
TRIM27	apd	dbb	1380	0	0	681	0	0	0.99013	0	0	0.99013	1380	0.939415	8
TRIM27	apd	mann	1380	0	0	681	0	0	0.99013	0	0	0.99013	1380	0.939415	8
TRIM27	apd	mcf	1380	0	0	681	0	0	0.99013	0	0	0.99013	1380	0.939415	8
TRIM27	dbb	pgf	0	1380	0	0	681	0	0	0.99013	0	0.99013	1380	0.939415	8
TRIM27	mann	pgf	0	1380	0	0	681	0	0	0.99013	0	0.99013	1380	0.939415	8
TRIM27	mcf	pgf	0	1380	0	0	681	0	0	0.99013	0	0.99013	1380	0.939415	8
TRIM27	pgf	qbl	1	0	1379	0	0	681	1	0	0.990123	0.99013	1380	0.939415	8
TRIM27	apd	apd	0	0	1380	0	0	681	0	0	0.99013	0.99013	1380	0.939415	8
TRIM27	pgf	pgf	0	0	1380	0	0	681	0	0	0.99013	0.99013	1380	0.939415	8
TRIM27	dbb	qbl	0	1379	0	0	681	0	0	0.990123	0	0.990123	1379	0.938734	9
TRIM27	mann	qbl	0	1379	0	0	681	0	0	0.990123	0	0.990123	1379	0.938734	9
TRIM27	mcf	qbl	0	1379	0	0	681	0	0	0.990123	0	0.990123	1379	0.938734	9
TRIM27	qbl	qbl	0	0	1379	0	0	681	0	0	0.990123	0.990123	1379	0.938734	9
TRIM27	dbb	mann	0	0	0	0	0	0	0	0	0	0	0	0	10
TRIM27	dbb	mcf	0	0	0	0	0	0	0	0	0	0	0	0	10
TRIM27	mann	mcf	0	0	0	0	0	0	0	0	0	0	0	0	10
TRIM27	dbb	dbb	0	0	0	0	0	0	0	0	0	0	0	0	10
TRIM27	mann	mann	0	0	0	0	0	0	0	0	0	0	0	0	10
TRIM27	mcf	mcf	0	0	0	0	0	0	0	0	0	0	0	0	10
NCR3	apd	pgf	1	23	106	0	13	59	1	0.988696	0.988868	0.988923	130	1	1
NCR3	cox	pgf	1	23	106	0	13	59	1	0.988696	0.988868	0.988923	130	1	1
NCR3	mann	pgf	1	23	106	0	13	59	1	0.988696	0.988868	0.988923	130	1	1
NCR3	mcf	pgf	1	42	87	0	23	49	1	0.989048	0.988736	0.988923	130	1	1
NCR3	pgf	qbl	23	1	106	13	0	59	0.988696	1	0.988868	0.988923	130	1	1
NCR3	pgf	ssto	23	1	106	13	0	59	0.988696	1	0.988868	0.988923	130	1	1
NCR3	dbb	pgf	0	23	106	59	13	59	0.988868	0.988696	0.988868	0.988851	129	0.992308	1
NCR3	pgf	pgf	0	0	129	0	0	72	0	0	0.988837	0.988837	129	0.992308	1
NCR3	apd	cox	0	0	107	59	0	59	0.988972	0	0.988972	0.988972	107	0.823077	3
NCR3	apd	dbb	1	0	106	0	0	59	1	0	0.988868	0.988972	107	0.823077	3
NCR3	apd	mann	0	0	107	59	0	59	0.988972	0	0.988972	0.988972	107	0.823077	3
NCR3	apd	mcf	19	0	88	10	0	49	0.989474	0	0.988864	0.988972	107	0.823077	3
NCR3	apd	qbl	0	0	107	59	0	59	0.988972	0	0.988972	0.988972	107	0.823077	3
NCR3	apd	ssto	0	0	107	59	0	59	0.988972	0	0.988972	0.988972	107	0.823077	3
NCR3	cox	dbb	1	0	106	0	0	59	1	0	0.988868	0.988972	107	0.823077	3
NCR3	cox	mann	0	0	107	59	0	59	0.988972	0	0.988972	0.988972	107	0.823077	3
NCR3	cox	mcf	19	0	88	10	0	49	0.989474	0	0.988864	0.988972	107	0.823077	3
NCR3	cox	qbl	0	0	107	59	0	59	0.988972	0	0.988972	0.988972	107	0.823077	3
NCR3	cox	ssto	0	0	107	59	0	59	0.988972	0	0.988972	0.988972	107	0.823077	3
NCR3	dbb	mann	0	1	106	59	0	59	0.988868	1	0.988868	0.98892	107	0.823077	3
NCR3	dbb	mcf	19	1	87	10	0	49	0.989474	1	0.988736	0.988972	107	0.823077	3
NCR3	dbb	qbl	0	1	106	59	0	59	0.988868	1	0.988868	0.98892	107	0.823077	3
NCR3	dbb	ssto	0	1	106	59	0	59	0.988868	1	0.988868	0.98892	107	0.823077	3
NCR3	mann	mcf	19	0	88	10	0	49	0.989474	0	0.988864	0.988972	107	0.823077	3
NCR3	mann	qbl	0	0	107	59	0	59	0.988972	0	0.988972	0.988972	107	0.823077	3
NCR3	mann	ssto	0	0	107	59	0	59	0.988972	0	0.988972	0.988972	107	0.823077	3
NCR3	mcf	qbl	0	19	88	49	10	49	0.988864	0.989474	0.988864	0.988923	107	0.823077	3
NCR3	mcf	ssto	0	19	88	49	10	49	0.988864	0.989474	0.988864	0.988923	107	0.823077	3
NCR3	qbl	ssto	0	0	107	59	0	59	0.988972	0	0.988972	0.988972	107	0.823077	3
NCR3	apd	apd	0	0	107	0	0	59	0	0	0.988972	0.988972	107	0.823077	3
NCR3	cox	cox	0	0	107	0	0	59	0	0	0.988972	0.988972	107	0.823077	3
NCR3	mann	mann	0	0	107	0	0	59	0	0	0.988972	0.988972	107	0.823077	3
NCR3	qbl	qbl	0	0	107	0	0	59	0	0	0.988972	0.988972	107	0.823077	3
NCR3	ssto	ssto	0	0	107	0	0	59	0	0	0.988972	0.988972	107	0.823077	3
NCR3	dbb	dbb	0	0	106	0	0	59	0	0	0.988868	0.988868	106	0.815385	4
NCR3	mcf	mcf	0	0	88	0	0	49	0	0	0.988864	0.988864	88	0.676923	5
HLA-DMA	apd	cox	0	0	1926	938	0	938	0.99026	0	0.99026	0.99026	1926	1	1
HLA-DMA	apd	dbb	308	0	1618	158	0	780	0.98974	0	0.990358	0.99026	1926	1	1
HLA-DMA	apd	mann	19	0	1907	12	0	926	0.987368	0	0.990288	0.99026	1926	1	1
HLA-DMA	apd	mcf	0	0	1926	938	0	938	0.99026	0	0.99026	0.99026	1926	1	1
HLA-DMA	apd	pgf	224	0	1702	104	0	834	0.990714	0	0.9902	0.99026	1926	1	1
HLA-DMA	apd	qbl	0	0	1926	938	0	938	0.99026	0	0.99026	0.99026	1926	1	1
HLA-DMA	apd	ssto	0	0	1926	938	0	938	0.99026	0	0.99026	0.99026	1926	1	1
HLA-DMA	cox	dbb	308	0	1618	158	0	780	0.98974	0	0.990358	0.99026	1926	1	1
HLA-DMA	cox	mann	19	0	1907	12	0	926	0.987368	0	0.990288	0.99026	1926	1	1
HLA-DMA	cox	mcf	0	0	1926	938	0	938	0.99026	0	0.99026	0.99026	1926	1	1
HLA-DMA	cox	pgf	224	0	1702	104	0	834	0.990714	0	0.9902	0.99026	1926	1	1
HLA-DMA	cox	qbl	0	0	1926	938	0	938	0.99026	0	0.99026	0.99026	1926	1	1
HLA-DMA	cox	ssto	0	0	1926	938	0	938	0.99026	0	0.99026	0.99026	1926	1	1
HLA-DMA	dbb	mann	19	308	1599	12	158	768	0.987368	0.98974	0.990394	0.99026	1926	1	1
HLA-DMA	dbb	mcf	0	308	1618	780	158	780	0.990358	0.98974	0.990358	0.990305	1926	1	1
HLA-DMA	dbb	qbl	0	308	1618	780	158	780	0.990358	0.98974	0.990358	0.990305	1926	1	1
HLA-DMA	dbb	ssto	0	308	1618	780	158	780	0.990358	0.98974	0.990358	0.990305	1926	1	1
HLA-DMA	mann	mcf	0	19	1907	926	12	926	0.990288	0.987368	0.990288	0.990274	1926	1	1
HLA-DMA	mann	qbl	0	19	1907	926	12	926	0.990288	0.987368	0.990288	0.990274	1926	1	1
HLA-DMA	mann	ssto	0	19	1907	926	12	926	0.990288	0.987368	0.990288	0.990274	1926	1	1
HLA-DMA	mcf	pgf	224	0	1702	104	0	834	0.990714	0	0.9902	0.99026	1926	1	1
HLA-DMA	mcf	qbl	0	0	1926	938	0	938	0.99026	0	0.99026	0.99026	1926	1	1
HLA-DMA	mcf	ssto	0	0	1926	938	0	938	0.99026	0	0.99026	0.99026	1926	1	1
HLA-DMA	pgf	qbl	0	224	1702	834	104	834	0.9902	0.990714	0.9902	0.990232	1926	1	1
HLA-DMA	pgf	ssto	0	224	1702	834	104	834	0.9902	0.990714	0.9902	0.990232	1926	1	1
HLA-DMA	qbl	ssto	0	0	1926	938	0	938	0.99026	0	0.99026	0.99026	1926	1	1
HLA-DMA	apd	apd	0	0	1926	0	0	938	0	0	0.99026	0.99026	1926	1	1
HLA-DMA	cox	cox	0	0	1926	0	0	938	0	0	0.99026	0.99026	1926	1	1
HLA-DMA	mcf	mcf	0	0	1926	0	0	938	0	0	0.99026	0.99026	1926	1	1
HLA-DMA	qbl	qbl	0	0	1926	0	0	938	0	0	0.99026	0.99026	1926	1	1
HLA-DMA	ssto	ssto	0	0	1926	0	0	938	0	0	0.99026	0.99026	1926	1	1
HLA-DMA	dbb	pgf	223	307	1395	104	158	676	0.990673	0.989707	0.990308	0.990255	1925	0.999481	1
HLA-DMA	mann	pgf	222	17	1685	104	12	822	0.990631	0.985882	0.990243	0.990249	1924	0.998962	1
HLA-DMA	mann	mann	0	0	1907	0	0	926	0	0	0.990288	0.990288	1907	0.990135	1
HLA-DMA	pgf	pgf	0	0	1702	0	0	834	0	0	0.9902	0.9902	1702	0.883697	5
HLA-DMA	dbb	dbb	0	0	1618	0	0	780	0	0	0.990358	0.990358	1618	0.840083	6
HLA-DQA2	apd	mcf	84	6	172	65	14	82	0.984524	0.953333	0.990465	0.98771	262	0.988679	1
HLA-DQA2	apd	ssto	249	5	7	136	10	11	0.989076	0.96	0.968571	0.987969	261	0.984906	2
HLA-DQA2	qbl	ssto	247	10	2	130	20	1	0.989474	0.96	0.99	0.98834	259	0.977358	3
HLA-DQA2	mcf	qbl	9	80	169	22	57	74	0.951111	0.98575	0.991243	0.98814	258	0.973585	4
HLA-DQA2	apd	qbl	8	1	248	17	1	130	0.9575	0.98	0.989516	0.988482	257	0.969811	5
HLA-DQA2	apd	cox	108	0	148	81	0	66	0.985	0	0.991081	0.988516	256	0.966038	6
HLA-DQA2	apd	dbb	251	0	5	138	0	9	0.989004	0	0.964	0.988516	256	0.966038	6
HLA-DQA2	apd	mann	249	0	7	136	0	11	0.989076	0	0.968571	0.988516	256	0.966038	6
HLA-DQA2	apd	pgf	256	0	0	147	0	0	0.988516	0	0	0.988516	256	0.966038	6
HLA-DQA2	apd	apd	0	0	256	0	0	147	0	0	0.988516	0.988516	256	0.966038	6
HLA-DQA2	mann	qbl	5	247	2	10	130	1	0.96	0.989474	0.99	0.988898	254	0.958491	7
HLA-DQA2	dbb	qbl	3	247	2	8	130	1	0.946667	0.989474	0.99	0.988968	252	0.950943	8
HLA-DQA2	cox	qbl	1	102	147	0	65	66	1	0.987255	0.99102	0.98952	250	0.943396	9
HLA-DQA2	pgf	qbl	0	249	0	0	131	0	0	0.989478	0	0.989478	249	0.939623	10
HLA-DQA2	qbl	qbl	0	0	249	0	0	131	0	0	0.989478	0.989478	249	0.939623	10
HLA-DQA2	cox	mcf	30	60	118	21	51	45	0.986	0.983	0.992373	0.98875	208	0.784906	11
HLA-DQA2	mcf	ssto	170	4	8	81	6	15	0.990471	0.97	0.9625	0.988791	182	0.686792	12
HLA-DQA2	mann	mcf	2	173	5	2	87	9	0.98	0.989942	0.964	0.989111	180	0.679245	13
HLA-DQA2	dbb	mcf	0	173	5	9	87	9	0.964	0.989942	0.964	0.988525	178	0.671698	14
HLA-DQA2	mcf	pgf	178	0	0	96	0	0	0.989213	0	0	0.989213	178	0.671698	14
HLA-DQA2	mcf	mcf	0	0	178	0	0	96	0	0	0.989213	0.989213	178	0.671698	14
HLA-DQA2	cox	ssto	145	9	3	65	20	1	0.991034	0.955556	0.993333	0.989045	157	0.592453	15
HLA-DQA2	cox	mann	145	4	3	65	10	1	0.991034	0.95	0.993333	0.99	152	0.573585	16
HLA-DQA2	cox	dbb	145	2	3	65	8	1	0.991034	0.92	0.993333	0.990133	150	0.566038	17
HLA-DQA2	cox	pgf	148	0	0	66	0	0	0.991081	0	0	0.991081	148	0.558491	18
HLA-DQA2	cox	cox	0	0	148	0	0	66	0	0	0.991081	0.991081	148	0.558491	18
HLA-DQA2	dbb	ssto	0	7	5	9	12	9	0.964	0.965714	0.964	0.964706	12	0.045283	19
HLA-DQA2	mann	ssto	0	5	7	11	10	11	0.968571	0.96	0.968571	0.966316	12	0.045283	19
HLA-DQA2	pgf	ssto	0	12	0	0	21	0	0	0.965	0	0.965	12	0.045283	19
HLA-DQA2	ssto	ssto	0	0	12	0	0	21	0	0	0.965	0.965	12	0.045283	19
HLA-DQA2	dbb	mann	0	2	5	9	2	9	0.964	0.98	0.964	0.966667	7	0.0264151	20
HLA-DQA2	mann	pgf	7	0	0	11	0	0	0.968571	0	0	0.968571	7	0.0264151	20
HLA-DQA2	mann	mann	0	0	7	0	0	11	0	0	0.968571	0.968571	7	0.0264151	20
HLA-DQA2	dbb	pgf	5	0	0	9	0	0	0.964	0	0	0.964	5	0.0188679	21
HLA-DQA2	dbb	dbb	0	0	5	0	0	9	0	0	0.964	0.964	5	0.0188679	21
HLA-DQA2	pgf	pgf	0	0	0	0	0	0	0	0	0	0	0	0	22
RNF5	apd	cox	239	216	455	129	92	230	0.989205	0.991481	0.98989	0.990088	910	1	1
RNF5	cox	mann	216	239	455	92	129	230	0.991481	0.989205	0.98989	0.990088	910	1	1
RNF5	cox	mcf	216	239	455	92	129	230	0.991481	0.989205	0.98989	0.990088	910	1	1
RNF5	cox	pgf	217	239	454	92	129	230	0.991521	0.989205	0.989868	0.990088	910	1	1
RNF5	cox	qbl	216	239	455	92	129	230	0.991481	0.989205	0.98989	0.990088	910	1	1
RNF5	cox	ssto	216	239	455	92	129	230	0.991481	0.989205	0.98989	0.990088	910	1	1
RNF5	apd	dbb	694	0	0	359	0	0	0.989654	0	0	0.989654	694	0.762637	2
RNF5	apd	mann	0	0	694	359	0	359	0.989654	0	0.989654	0.989654	694	0.762637	2
RNF5	apd	mcf	0	0	694	359	0	359	0.989654	0	0.989654	0.989654	694	0.762637	2
RNF5	apd	pgf	1	0	693	0	0	359	1	0	0.989639	0.989654	694	0.762637	2
RNF5	apd	qbl	0	0	694	359	0	359	0.989654	0	0.989654	0.989654	694	0.762637	2
RNF5	apd	ssto	0	0	694	359	0	359	0.989654	0	0.989654	0.989654	694	0.762637	2
RNF5	dbb	mann	0	694	0	0	359	0	0	0.989654	0	0.989654	694	0.762637	2
RNF5	dbb	mcf	0	694	0	0	359	0	0	0.989654	0	0.989654	694	0.762637	2
RNF5	dbb	qbl	0	694	0	0	359	0	0	0.989654	0	0.989654	694	0.762637	2
RNF5	dbb	ssto	0	694	0	0	359	0	0	0.989654	0	0.989654	694	0.762637	2
RNF5	mann	mcf	0	0	694	359	0	359	0.989654	0	0.989654	0.989654	694	0.762637	2
RNF5	mann	pgf	1	0	693	0	0	359	1	0	0.989639	0.989654	694	0.762637	2
RNF5	mann	qbl	0	0	694	359	0	359	0.989654	0	0.989654	0.989654	694	0.762637	2
RNF5	mann	ssto	0	0	694	359	0	359	0.989654	0	0.989654	0.989654	694	0.762637	2
RNF5	mcf	pgf	1	0	693	0	0	359	1	0	0.989639	0.989654	694	0.762637	2
RNF5	mcf	qbl	0	0	694	359	0	359	0.989654	0	0.989654	0.989654	694	0.762637	2
RNF5	mcf	ssto	0	0	694	359	0	359	0.989654	0	0.989654	0.989654	694	0.762637	2
RNF5	pgf	qbl	0	1	693	359	0	359	0.989639	1	0.989639	0.989647	694	0.762637	2
RNF5	pgf	ssto	0	1	693	359	0	359	0.989639	1	0.989639	0.989647	694	0.762637	2
RNF5	qbl	ssto	0	0	694	359	0	359	0.989654	0	0.989654	0.989654	694	0.762637	2
RNF5	apd	apd	0	0	694	0	0	359	0	0	0.989654	0.989654	694	0.762637	2
RNF5	mann	mann	0	0	694	0	0	359	0	0	0.989654	0.989654	694	0.762637	2
RNF5	mcf	mcf	0	0	694	0	0	359	0	0	0.989654	0.989654	694	0.762637	2
RNF5	qbl	qbl	0	0	694	0	0	359	0	0	0.989654	0.989654	694	0.762637	2
RNF5	ssto	ssto	0	0	694	0	0	359	0	0	0.989654	0.989654	694	0.762637	2
RNF5	dbb	pgf	0	693	0	0	359	0	0	0.989639	0	0.989639	693	0.761538	3
RNF5	pgf	pgf	0	0	693	0	0	359	0	0	0.989639	0.989639	693	0.761538	3
RNF5	cox	dbb	671	0	0	322	0	0	0.990402	0	0	0.990402	671	0.737363	4
RNF5	cox	cox	0	0	671	0	0	322	0	0	0.990402	0.990402	671	0.737363	4
RNF5	dbb	dbb	0	0	0	0	0	0	0	0	0	0	0	0	5
NRM	apd	mann	4	2	725	1	1	389	0.995	0.99	0.989269	0.989302	731	1	1
NRM	apd	mcf	4	2	725	1	1	389	0.995	0.99	0.989269	0.989302	731	1	1
NRM	apd	pgf	4	2	725	1	1	389	0.995	0.99	0.989269	0.989302	731	1	1
NRM	cox	mann	4	5	722	1	4	386	0.995	0.984	0.989307	0.989302	731	1	1
NRM	cox	mcf	4	5	722	1	4	386	0.995	0.984	0.989307	0.989302	731	1	1
NRM	cox	pgf	4	5	722	1	4	386	0.995	0.984	0.989307	0.989302	731	1	1
NRM	dbb	mann	4	2	725	1	1	389	0.995	0.99	0.989269	0.989302	731	1	1
NRM	dbb	mcf	4	2	725	1	1	389	0.995	0.99	0.989269	0.989302	731	1	1
NRM	dbb	pgf	4	2	725	1	1	389	0.995	0.99	0.989269	0.989302	731	1	1
NRM	mann	qbl	2	4	725	1	1	389	0.99	0.995	0.989269	0.989302	731	1	1
NRM	mcf	qbl	2	4	725	1	1	389	0.99	0.995	0.989269	0.989302	731	1	1
NRM	pgf	qbl	2	4	725	1	1	389	0.99	0.995	0.989269	0.989302	731	1	1
NRM	apd	cox	3	0	726	3	0	387	0.98	0	0.989339	0.9893	729	0.997264	1
NRM	apd	dbb	0	0	729	390	0	390	0.9893	0	0.9893	0.9893	729	0.997264	1
NRM	apd	qbl	0	0	729	390	0	390	0.9893	0	0.9893	0.9893	729	0.997264	1
NRM	apd	ssto	729	0	0	390	0	0	0.9893	0	0	0.9893	729	0.997264	1
NRM	cox	dbb	0	3	726	387	3	387	0.989339	0.98	0.989339	0.98932	729	0.997264	1
NRM	cox	qbl	0	3	726	387	3	387	0.989339	0.98	0.989339	0.98932	729	0.997264	1
NRM	dbb	qbl	0	0	729	390	0	390	0.9893	0	0.9893	0.9893	729	0.997264	1
NRM	dbb	ssto	729	0	0	390	0	0	0.9893	0	0	0.9893	729	0.997264	1
NRM	qbl	ssto	729	0	0	390	0	0	0.9893	0	0	0.9893	729	0.997264	1
NRM	apd	apd	0	0	729	0	0	390	0	0	0.9893	0.9893	729	0.997264	1
NRM	dbb	dbb	0	0	729	0	0	390	0	0	0.9893	0.9893	729	0.997264	1
NRM	qbl	qbl	0	0	729	0	0	390	0	0	0.9893	0.9893	729	0.997264	1
NRM	mann	mcf	0	0	727	390	0	390	0.989271	0	0.989271	0.989271	727	0.994528	1
NRM	mann	pgf	0	0	727	390	0	390	0.989271	0	0.989271	0.989271	727	0.994528	1
NRM	mann	ssto	727	0	0	390	0	0	0.989271	0	0	0.989271	727	0.994528	1
NRM	mcf	pgf	0	0	727	390	0	390	0.989271	0	0.989271	0.989271	727	0.994528	1
NRM	mcf	ssto	727	0	0	390	0	0	0.989271	0	0	0.989271	727	0.994528	1
NRM	pgf	ssto	727	0	0	390	0	0	0.989271	0	0	0.989271	727	0.994528	1
NRM	mann	mann	0	0	727	0	0	390	0	0	0.989271	0.989271	727	0.994528	1
NRM	mcf	mcf	0	0	727	0	0	390	0	0	0.989271	0.989271	727	0.994528	1
NRM	pgf	pgf	0	0	727	0	0	390	0	0	0.989271	0.989271	727	0.994528	1
NRM	cox	ssto	726	0	0	387	0	0	0.989339	0	0	0.989339	726	0.99316	1
NRM	cox	cox	0	0	726	0	0	387	0	0	0.989339	0.989339	726	0.99316	1
NRM	ssto	ssto	0	0	0	0	0	0	0	0	0	0	0	0	5
ZNRD1	cox	mann	25	39	448	14	23	213	0.9888	0.988205	0.990491	0.990234	512	0.996109	1
ZNRD1	cox	mcf	25	39	448	14	23	213	0.9888	0.988205	0.990491	0.990234	512	0.996109	1
ZNRD1	cox	pgf	25	39	448	14	23	213	0.9888	0.988205	0.990491	0.990234	512	0.996109	1
ZNRD1	cox	ssto	26	39	447	15	23	212	0.988462	0.988205	0.990515	0.990234	512	0.996109	1
ZNRD1	apd	cox	34	25	448	21	14	213	0.987647	0.9888	0.990491	0.990217	507	0.986381	2
ZNRD1	cox	dbb	25	34	448	14	21	213	0.9888	0.987647	0.990491	0.990217	507	0.986381	2
ZNRD1	mann	qbl	309	1	178	157	2	79	0.989838	0.96	0.991124	0.990246	488	0.949416	3
ZNRD1	mann	ssto	2	1	485	1	0	235	0.99	1	0.990309	0.990328	488	0.949416	3
ZNRD1	mcf	qbl	309	1	178	157	2	79	0.989838	0.96	0.991124	0.990246	488	0.949416	3
ZNRD1	mcf	ssto	2	1	485	1	0	235	0.99	1	0.990309	0.990328	488	0.949416	3
ZNRD1	pgf	qbl	309	1	178	157	2	79	0.989838	0.96	0.991124	0.990246	488	0.949416	3
ZNRD1	pgf	ssto	2	1	485	1	0	235	0.99	1	0.990309	0.990328	488	0.949416	3
ZNRD1	apd	mann	0	5	482	234	2	234	0.99029	0.992	0.99029	0.990299	487	0.947471	4
ZNRD1	apd	mcf	0	5	482	234	2	234	0.99029	0.992	0.99029	0.990299	487	0.947471	4
ZNRD1	apd	pgf	0	5	482	234	2	234	0.99029	0.992	0.99029	0.990299	487	0.947471	4
ZNRD1	apd	qbl	308	5	174	157	4	77	0.989805	0.984	0.991149	0.990226	487	0.947471	4
ZNRD1	apd	ssto	1	5	481	1	2	233	0.98	0.992	0.990312	0.990308	487	0.947471	4
ZNRD1	dbb	mann	0	5	482	234	2	234	0.99029	0.992	0.99029	0.990299	487	0.947471	4
ZNRD1	dbb	mcf	0	5	482	234	2	234	0.99029	0.992	0.99029	0.990299	487	0.947471	4
ZNRD1	dbb	pgf	0	5	482	234	2	234	0.99029	0.992	0.99029	0.990299	487	0.947471	4
ZNRD1	dbb	qbl	308	5	174	157	4	77	0.989805	0.984	0.991149	0.990226	487	0.947471	4
ZNRD1	dbb	ssto	1	5	481	1	2	233	0.98	0.992	0.990312	0.990308	487	0.947471	4
ZNRD1	mann	mcf	0	0	487	236	0	236	0.990308	0	0.990308	0.990308	487	0.947471	4
ZNRD1	mann	pgf	0	0	487	236	0	236	0.990308	0	0.990308	0.990308	487	0.947471	4
ZNRD1	mcf	pgf	0	0	487	236	0	236	0.990308	0	0.990308	0.990308	487	0.947471	4
ZNRD1	qbl	ssto	1	308	178	2	156	79	0.96	0.98987	0.991124	0.990267	487	0.947471	4
ZNRD1	mann	mann	0	0	487	0	0	236	0	0	0.990308	0.990308	487	0.947471	4
ZNRD1	mcf	mcf	0	0	487	0	0	236	0	0	0.990308	0.990308	487	0.947471	4
ZNRD1	pgf	pgf	0	0	487	0	0	236	0	0	0.990308	0.990308	487	0.947471	4
ZNRD1	ssto	ssto	0	0	486	0	0	235	0	0	0.990329	0.990329	486	0.945525	5
ZNRD1	cox	qbl	306	12	167	152	6	75	0.990065	0.99	0.991018	0.990392	485	0.94358	6
ZNRD1	apd	dbb	0	0	482	234	0	234	0.99029	0	0.99029	0.99029	482	0.937743	7
ZNRD1	apd	apd	0	0	482	0	0	234	0	0	0.99029	0.99029	482	0.937743	7
ZNRD1	dbb	dbb	0	0	482	0	0	234	0	0	0.99029	0.99029	482	0.937743	7
ZNRD1	cox	cox	0	0	473	0	0	227	0	0	0.990402	0.990402	473	0.920233	8
ZNRD1	qbl	qbl	0	0	179	0	0	81	0	0	0.99095	0.99095	179	0.348249	9
AGER	cox	pgf	8	9	187	4	9	90	0.99	0.98	0.990374	0.989902	204	1	1
AGER	apd	cox	8	16	179	9	8	86	0.9775	0.99	0.990391	0.989852	203	0.995098	1
AGER	cox	mann	4	8	191	2	9	92	0.99	0.9775	0.990366	0.989852	203	0.995098	1
AGER	cox	mcf	16	8	179	8	9	86	0.99	0.9775	0.990391	0.989852	203	0.995098	1
AGER	cox	qbl	4	8	191	2	9	92	0.99	0.9775	0.990366	0.989852	203	0.995098	1
AGER	cox	ssto	12	7	183	6	7	88	0.99	0.98	0.990383	0.99	202	0.990196	1
AGER	apd	pgf	4	13	183	2	6	93	0.99	0.990769	0.989836	0.9899	200	0.980392	4
AGER	mann	pgf	4	1	195	2	0	99	0.99	1	0.989846	0.9899	200	0.980392	4
AGER	mcf	pgf	4	13	183	2	6	93	0.99	0.990769	0.989836	0.9899	200	0.980392	4
AGER	pgf	qbl	1	4	195	0	2	99	1	0.99	0.989846	0.9899	200	0.980392	4
AGER	pgf	ssto	10	4	186	6	2	93	0.988	0.99	0.99	0.9899	200	0.980392	4
AGER	apd	mann	0	12	187	95	6	95	0.98984	0.99	0.98984	0.989845	199	0.97549	5
AGER	apd	qbl	0	12	187	95	6	95	0.98984	0.99	0.98984	0.989845	199	0.97549	5
AGER	apd	ssto	9	12	178	6	6	89	0.986667	0.99	0.99	0.989849	199	0.97549	5
AGER	dbb	mann	0	199	0	0	101	0	0	0.989849	0	0.989849	199	0.97549	5
AGER	dbb	qbl	0	199	0	0	101	0	0	0.989849	0	0.989849	199	0.97549	5
AGER	mann	mcf	12	0	187	6	0	95	0.99	0	0.98984	0.989849	199	0.97549	5
AGER	mann	qbl	0	0	199	101	0	101	0.989849	0	0.989849	0.989849	199	0.97549	5
AGER	mann	ssto	9	0	190	6	0	95	0.986667	0	0.99	0.989849	199	0.97549	5
AGER	mcf	qbl	0	12	187	95	6	95	0.98984	0.99	0.98984	0.989845	199	0.97549	5
AGER	mcf	ssto	9	12	178	6	6	89	0.986667	0.99	0.99	0.989849	199	0.97549	5
AGER	qbl	ssto	9	0	190	6	0	95	0.986667	0	0.99	0.989849	199	0.97549	5
AGER	mann	mann	0	0	199	0	0	101	0	0	0.989849	0.989849	199	0.97549	5
AGER	qbl	qbl	0	0	199	0	0	101	0	0	0.989849	0.989849	199	0.97549	5
AGER	dbb	pgf	0	196	0	0	99	0	0	0.989898	0	0.989898	196	0.960784	6
AGER	pgf	pgf	0	0	196	0	0	99	0	0	0.989898	0.989898	196	0.960784	6
AGER	cox	dbb	195	0	0	94	0	0	0.990359	0	0	0.990359	195	0.955882	7
AGER	cox	cox	0	0	195	0	0	94	0	0	0.990359	0.990359	195	0.955882	7
AGER	dbb	ssto	0	190	0	0	95	0	0	0.99	0	0.99	190	0.931373	8
AGER	ssto	ssto	0	0	190	0	0	95	0	0	0.99	0.99	190	0.931373	8
AGER	apd	dbb	187	0	0	95	0	0	0.98984	0	0	0.98984	187	0.916667	9
AGER	apd	mcf	0	0	187	95	0	95	0.98984	0	0.98984	0.98984	187	0.916667	9
AGER	dbb	mcf	0	187	0	0	95	0	0	0.98984	0	0.98984	187	0.916667	9
AGER	apd	apd	0	0	187	0	0	95	0	0	0.98984	0.98984	187	0.916667	9
AGER	mcf	mcf	0	0	187	0	0	95	0	0	0.98984	0.98984	187	0.916667	9
AGER	dbb	dbb	0	0	0	0	0	0	0	0	0	0	0	0	10
SAPCD1	cox	ssto	1	11	154	1	3	72	0.98	0.994545	0.990649	0.990843	166	1	1
SAPCD1	apd	ssto	0	2	163	75	0	75	0.990798	1	0.990798	0.990854	165	0.993976	1
SAPCD1	dbb	ssto	0	2	163	75	0	75	0.990798	1	0.990798	0.990854	165	0.993976	1
SAPCD1	mann	ssto	0	165	0	0	75	0	0	0.990909	0	0.990909	165	0.993976	1
SAPCD1	mcf	ssto	0	2	163	75	0	75	0.990798	1	0.990798	0.990854	165	0.993976	1
SAPCD1	pgf	ssto	0	5	160	75	0	75	0.990625	1	0.990625	0.990769	165	0.993976	1
SAPCD1	qbl	ssto	0	165	0	0	75	0	0	0.990909	0	0.990909	165	0.993976	1
SAPCD1	ssto	ssto	0	0	165	0	0	75	0	0	0.990909	0.990909	165	0.993976	1
SAPCD1	apd	cox	9	1	154	3	1	72	0.993333	0.98	0.990649	0.990732	164	0.987952	3
SAPCD1	cox	dbb	1	9	154	1	3	72	0.98	0.993333	0.990649	0.990732	164	0.987952	3
SAPCD1	cox	mcf	1	9	154	1	3	72	0.98	0.993333	0.990649	0.990732	164	0.987952	3
SAPCD1	cox	pgf	4	9	151	1	3	72	0.995	0.993333	0.990464	0.990732	164	0.987952	3
SAPCD1	apd	dbb	0	0	163	75	0	75	0.990798	0	0.990798	0.990798	163	0.981928	4
SAPCD1	apd	mann	163	0	0	75	0	0	0.990798	0	0	0.990798	163	0.981928	4
SAPCD1	apd	mcf	0	0	163	75	0	75	0.990798	0	0.990798	0.990798	163	0.981928	4
SAPCD1	apd	pgf	3	0	160	0	0	75	1	0	0.990625	0.990798	163	0.981928	4
SAPCD1	apd	qbl	163	0	0	75	0	0	0.990798	0	0	0.990798	163	0.981928	4
SAPCD1	dbb	mann	163	0	0	75	0	0	0.990798	0	0	0.990798	163	0.981928	4
SAPCD1	dbb	mcf	0	0	163	75	0	75	0.990798	0	0.990798	0.990798	163	0.981928	4
SAPCD1	dbb	pgf	3	0	160	0	0	75	1	0	0.990625	0.990798	163	0.981928	4
SAPCD1	dbb	qbl	163	0	0	75	0	0	0.990798	0	0	0.990798	163	0.981928	4
SAPCD1	mann	mcf	0	163	0	0	75	0	0	0.990798	0	0.990798	163	0.981928	4
SAPCD1	mcf	pgf	3	0	160	0	0	75	1	0	0.990625	0.990798	163	0.981928	4
SAPCD1	mcf	qbl	163	0	0	75	0	0	0.990798	0	0	0.990798	163	0.981928	4
SAPCD1	apd	apd	0	0	163	0	0	75	0	0	0.990798	0.990798	163	0.981928	4
SAPCD1	dbb	dbb	0	0	163	0	0	75	0	0	0.990798	0.990798	163	0.981928	4
SAPCD1	mcf	mcf	0	0	163	0	0	75	0	0	0.990798	0.990798	163	0.981928	4
SAPCD1	mann	pgf	0	160	0	0	75	0	0	0.990625	0	0.990625	160	0.963855	5
SAPCD1	pgf	qbl	160	0	0	75	0	0	0.990625	0	0	0.990625	160	0.963855	5
SAPCD1	pgf	pgf	0	0	160	0	0	75	0	0	0.990625	0.990625	160	0.963855	5
SAPCD1	cox	mann	155	0	0	73	0	0	0.990581	0	0	0.990581	155	0.933735	6
SAPCD1	cox	qbl	155	0	0	73	0	0	0.990581	0	0	0.990581	155	0.933735	6
SAPCD1	cox	cox	0	0	155	0	0	73	0	0	0.990581	0.990581	155	0.933735	6
SAPCD1	mann	qbl	0	0	0	0	0	0	0	0	0	0	0	0	7
SAPCD1	mann	mann	0	0	0	0	0	0	0	0	0	0	0	0	7
SAPCD1	qbl	qbl	0	0	0	0	0	0	0	0	0	0	0	0	7
MICB	cox	dbb	146	85	452	88	86	229	0.987945	0.979765	0.989867	0.988199	683	0.981322	1
MICB	cox	qbl	143	72	455	88	40	229	0.987692	0.988889	0.989934	0.989343	670	0.962644	2
MICB	cox	ssto	81	71	517	56	40	261	0.986173	0.988732	0.989903	0.989327	669	0.961207	3
MICB	dbb	mcf	66	131	471	79	78	236	0.976061	0.988092	0.989979	0.988234	668	0.95977	4
MICB	mcf	qbl	128	53	474	78	33	236	0.987812	0.987547	0.990042	0.989405	655	0.941092	5
MICB	mcf	ssto	67	53	535	50	37	264	0.985075	0.986038	0.990131	0.989282	655	0.941092	5
MICB	dbb	ssto	64	115	473	79	65	236	0.975313	0.988696	0.990021	0.988344	652	0.936782	6
MICB	dbb	qbl	124	114	413	106	60	209	0.982903	0.989474	0.989879	0.988479	651	0.935345	7
MICB	apd	cox	51	119	479	44	62	255	0.982745	0.98958	0.989353	0.988875	649	0.932471	8
MICB	cox	pgf	123	46	475	74	28	243	0.987967	0.987826	0.989768	0.989286	644	0.925287	9
MICB	apd	mcf	35	107	495	38	53	261	0.978286	0.990093	0.989455	0.988948	637	0.91523	10
MICB	apd	ssto	49	107	481	50	52	249	0.979592	0.99028	0.989647	0.98898	637	0.91523	10
MICB	apd	qbl	109	106	421	77	47	222	0.985872	0.991132	0.989454	0.989119	636	0.913793	11
MICB	mcf	pgf	111	30	491	65	22	249	0.988288	0.985333	0.989857	0.989367	632	0.908046	12
MICB	pgf	ssto	40	107	481	22	52	249	0.989	0.99028	0.989647	0.989713	628	0.902299	13
MICB	pgf	qbl	100	106	421	49	47	222	0.9902	0.991132	0.989454	0.989856	627	0.900862	14
MICB	cox	mcf	15	19	583	10	7	307	0.986667	0.992632	0.989468	0.989498	617	0.886494	15
MICB	mann	mcf	0	602	0	0	314	0	0	0.989568	0	0.989568	602	0.864943	16
MICB	mcf	mcf	0	0	602	0	0	314	0	0	0.989568	0.989568	602	0.864943	16
MICB	cox	mann	598	0	0	317	0	0	0.989398	0	0	0.989398	598	0.859195	17
MICB	cox	cox	0	0	598	0	0	317	0	0	0.989398	0.989398	598	0.859195	17
MICB	qbl	ssto	2	63	525	0	32	269	1	0.989841	0.989752	0.989797	590	0.847701	18
MICB	mann	ssto	0	588	0	0	301	0	0	0.989762	0	0.989762	588	0.844828	19
MICB	ssto	ssto	0	0	588	0	0	301	0	0	0.989762	0.989762	588	0.844828	19
MICB	apd	dbb	49	56	481	49	65	250	0.98	0.976786	0.989605	0.987577	586	0.841954	20
MICB	dbb	pgf	58	42	479	70	26	245	0.975862	0.987619	0.98977	0.988221	579	0.831897	21
MICB	dbb	mann	537	0	0	315	0	0	0.988268	0	0	0.988268	537	0.771552	22
MICB	dbb	dbb	0	0	537	0	0	315	0	0	0.988268	0.988268	537	0.771552	22
MICB	apd	mann	530	0	0	299	0	0	0.988717	0	0	0.988717	530	0.761494	23
MICB	apd	pgf	9	0	521	28	0	271	0.937778	0	0.989597	0.988717	530	0.761494	23
MICB	apd	apd	0	0	530	0	0	299	0	0	0.988717	0.988717	530	0.761494	23
MICB	mann	qbl	0	527	0	0	269	0	0	0.989791	0	0.989791	527	0.757184	24
MICB	qbl	qbl	0	0	527	0	0	269	0	0	0.989791	0.989791	527	0.757184	24
MICB	mann	pgf	0	521	0	0	271	0	0	0.989597	0	0.989597	521	0.748563	25
MICB	pgf	pgf	0	0	521	0	0	271	0	0	0.989597	0.989597	521	0.748563	25
MICB	mann	mann	0	0	0	0	0	0	0	0	0	0	0	0	26
MSH5	cox	dbb	71	66	820	41	32	466	0.988451	0.990303	0.988634	0.988736	957	0.998956	1
MSH5	cox	pgf	73	65	818	42	33	465	0.988493	0.989846	0.988631	0.988703	956	0.997912	1
MSH5	cox	mcf	62	64	829	35	32	472	0.98871	0.99	0.988613	0.988712	955	0.996868	1
MSH5	apd	cox	52	447	444	25	273	234	0.990385	0.987785	0.989459	0.988717	943	0.984342	4
MSH5	dbb	mcf	2	9	884	0	6	498	1	0.986667	0.988733	0.988737	895	0.934238	5
MSH5	mcf	pgf	11	1	882	7	1	497	0.987273	0.98	0.98873	0.988702	894	0.933194	6
MSH5	apd	mcf	0	397	496	259	245	259	0.989556	0.987657	0.989556	0.989014	893	0.93215	7
MSH5	mann	mcf	0	893	0	0	504	0	0	0.988712	0	0.988712	893	0.93215	7
MSH5	mcf	qbl	893	0	0	504	0	0	0.988712	0	0	0.988712	893	0.93215	7
MSH5	mcf	ssto	893	0	0	504	0	0	0.988712	0	0	0.988712	893	0.93215	7
MSH5	mcf	mcf	0	0	893	0	0	504	0	0	0.988712	0.988712	893	0.93215	7
MSH5	cox	mann	891	0	0	507	0	0	0.98862	0	0	0.98862	891	0.930063	8
MSH5	cox	qbl	891	0	0	507	0	0	0.98862	0	0	0.98862	891	0.930063	8
MSH5	cox	ssto	891	0	0	507	0	0	0.98862	0	0	0.98862	891	0.930063	8
MSH5	cox	cox	0	0	891	0	0	507	0	0	0.98862	0.98862	891	0.930063	8
MSH5	dbb	pgf	4	1	882	1	1	497	0.995	0.98	0.98873	0.988749	887	0.925887	9
MSH5	apd	dbb	0	390	496	259	239	259	0.989556	0.987744	0.989556	0.989045	886	0.924843	10
MSH5	dbb	mann	886	0	0	498	0	0	0.988758	0	0	0.988758	886	0.924843	10
MSH5	dbb	qbl	886	0	0	498	0	0	0.988758	0	0	0.988758	886	0.924843	10
MSH5	dbb	ssto	886	0	0	498	0	0	0.988758	0	0	0.988758	886	0.924843	10
MSH5	dbb	dbb	0	0	886	0	0	498	0	0	0.988758	0.988758	886	0.924843	10
MSH5	apd	pgf	0	387	496	259	239	259	0.989556	0.987649	0.989556	0.989021	883	0.921712	11
MSH5	mann	pgf	0	883	0	0	498	0	0	0.98872	0	0.98872	883	0.921712	11
MSH5	pgf	qbl	883	0	0	498	0	0	0.98872	0	0	0.98872	883	0.921712	11
MSH5	pgf	ssto	883	0	0	498	0	0	0.98872	0	0	0.98872	883	0.921712	11
MSH5	pgf	pgf	0	0	883	0	0	498	0	0	0.98872	0.98872	883	0.921712	11
MSH5	apd	mann	496	0	0	259	0	0	0.989556	0	0	0.989556	496	0.517745	12
MSH5	apd	qbl	496	0	0	259	0	0	0.989556	0	0	0.989556	496	0.517745	12
MSH5	apd	ssto	496	0	0	259	0	0	0.989556	0	0	0.989556	496	0.517745	12
MSH5	apd	apd	0	0	496	0	0	259	0	0	0.989556	0.989556	496	0.517745	12
MSH5	mann	qbl	0	0	0	0	0	0	0	0	0	0	0	0	13
MSH5	mann	ssto	0	0	0	0	0	0	0	0	0	0	0	0	13
MSH5	qbl	ssto	0	0	0	0	0	0	0	0	0	0	0	0	13
MSH5	mann	mann	0	0	0	0	0	0	0	0	0	0	0	0	13
MSH5	qbl	qbl	0	0	0	0	0	0	0	0	0	0	0	0	13
MSH5	ssto	ssto	0	0	0	0	0	0	0	0	0	0	0	0	13
HLA-DRB1	mann	qbl	8014	8210	0	5565	3883	0	0.986112	0.990541	0	0.988353	16224	0.968771	1
HLA-DRB1	cox	mann	8197	8014	0	3879	5565	0	0.990536	0.986112	0	0.988349	16211	0.967994	2
HLA-DRB1	dbb	qbl	6945	8210	0	4533	3883	0	0.986946	0.990541	0	0.988893	15155	0.904938	3
HLA-DRB1	cox	dbb	8197	6945	0	3879	4533	0	0.990536	0.986946	0	0.988889	15142	0.904162	4
HLA-DRB1	qbl	ssto	8206	319	4	3882	509	1	0.990539	0.968088	0.995	0.989701	8529	0.509285	5
HLA-DRB1	cox	ssto	8193	319	4	3878	509	1	0.990533	0.968088	0.995	0.989695	8516	0.508509	6
HLA-DRB1	dbb	mann	253	1322	6692	398	1430	4135	0.968538	0.978366	0.987642	0.985574	8267	0.493641	7
HLA-DRB1	apd	qbl	51	8205	5	90	3880	3	0.964706	0.990542	0.988	0.990381	8261	0.493282	8
HLA-DRB1	cox	pgf	8023	59	174	3784	83	95	0.990567	0.971864	0.98908	0.990402	8256	0.492984	9
HLA-DRB1	pgf	qbl	44	8021	189	76	3781	102	0.965455	0.990572	0.989206	0.990407	8254	0.492864	10
HLA-DRB1	apd	cox	50	8191	6	90	3876	3	0.964	0.990536	0.99	0.990375	8247	0.492446	11
HLA-DRB1	mann	pgf	8009	228	5	5561	174	4	0.986113	0.984737	0.984	0.986074	8242	0.492148	12
HLA-DRB1	cox	qbl	20	33	8177	20	24	3859	0.98	0.985455	0.990561	0.990515	8230	0.491431	13
HLA-DRB1	mcf	qbl	0	8210	0	0	3883	0	0	0.990541	0	0.990541	8210	0.490237	14
HLA-DRB1	qbl	qbl	0	0	8210	0	0	3883	0	0	0.990541	0.990541	8210	0.490237	14
HLA-DRB1	cox	mcf	8197	0	0	3879	0	0	0.990536	0	0	0.990536	8197	0.489461	15
HLA-DRB1	cox	cox	0	0	8197	0	0	3879	0	0	0.990536	0.990536	8197	0.489461	15
HLA-DRB1	mann	ssto	7865	174	149	5478	423	87	0.98607	0.951379	0.988322	0.985374	8188	0.488923	16
HLA-DRB1	apd	mann	55	8013	1	89	5561	4	0.967636	0.98612	0.92	0.985986	8069	0.481818	17
HLA-DRB1	mann	mcf	8014	0	0	5565	0	0	0.986112	0	0	0.986112	8014	0.478533	18
HLA-DRB1	mann	mann	0	0	8014	0	0	5565	0	0	0.986112	0.986112	8014	0.478533	18
HLA-DRB1	dbb	pgf	6940	228	5	4527	172	6	0.986954	0.984912	0.976	0.986881	7173	0.428316	19
HLA-DRB1	dbb	ssto	6797	175	148	4448	425	85	0.986912	0.951429	0.988514	0.986073	7120	0.425151	20
HLA-DRB1	apd	dbb	54	6943	2	85	4525	8	0.968519	0.986965	0.92	0.986804	6999	0.417926	21
HLA-DRB1	dbb	mcf	6945	0	0	4533	0	0	0.986946	0	0	0.986946	6945	0.414701	22
HLA-DRB1	dbb	dbb	0	0	6945	0	0	4533	0	0	0.986946	0.986946	6945	0.414701	22
HLA-DRB1	pgf	ssto	230	320	3	172	504	6	0.985043	0.9685	0.96	0.975335	553	0.0330208	23
HLA-DRB1	apd	ssto	56	323	0	93	510	0	0.966786	0.968421	0	0.968179	379	0.0226309	24
HLA-DRB1	mcf	ssto	0	323	0	0	510	0	0	0.968421	0	0.968421	323	0.019287	25
HLA-DRB1	ssto	ssto	0	0	323	0	0	510	0	0	0.968421	0.968421	323	0.019287	25
HLA-DRB1	apd	pgf	51	228	5	87	172	6	0.965882	0.984912	0.976	0.981338	284	0.0169583	26
HLA-DRB1	mcf	pgf	0	233	0	0	178	0	0	0.984721	0	0.984721	233	0.0139129	27
HLA-DRB1	pgf	pgf	0	0	233	0	0	178	0	0	0.984721	0.984721	233	0.0139129	27
HLA-DRB1	apd	mcf	56	0	0	93	0	0	0.966786	0	0	0.966786	56	0.00334388	28
HLA-DRB1	apd	apd	0	0	56	0	0	93	0	0	0.966786	0.966786	56	0.00334388	28
HLA-DRB1	mcf	mcf	0	0	0	0	0	0	0	0	0	0	0	0	29
NEU1	apd	cox	47	0	441	21	0	190	0.991064	0	0.991383	0.991352	488	1	1
NEU1	apd	dbb	0	0	488	211	0	211	0.991352	0	0.991352	0.991352	488	1	1
NEU1	apd	mann	0	0	488	211	0	211	0.991352	0	0.991352	0.991352	488	1	1
NEU1	apd	mcf	0	0	488	211	0	211	0.991352	0	0.991352	0.991352	488	1	1
NEU1	apd	pgf	0	0	488	211	0	211	0.991352	0	0.991352	0.991352	488	1	1
NEU1	apd	qbl	0	0	488	211	0	211	0.991352	0	0.991352	0.991352	488	1	1
NEU1	apd	ssto	0	0	488	211	0	211	0.991352	0	0.991352	0.991352	488	1	1
NEU1	cox	dbb	0	47	441	190	21	190	0.991383	0.991064	0.991383	0.991367	488	1	1
NEU1	cox	mann	0	47	441	190	21	190	0.991383	0.991064	0.991383	0.991367	488	1	1
NEU1	cox	mcf	0	47	441	190	21	190	0.991383	0.991064	0.991383	0.991367	488	1	1
NEU1	cox	pgf	0	47	441	190	21	190	0.991383	0.991064	0.991383	0.991367	488	1	1
NEU1	cox	qbl	0	47	441	190	21	190	0.991383	0.991064	0.991383	0.991367	488	1	1
NEU1	cox	ssto	0	47	441	190	21	190	0.991383	0.991064	0.991383	0.991367	488	1	1
NEU1	dbb	mann	0	0	488	211	0	211	0.991352	0	0.991352	0.991352	488	1	1
NEU1	dbb	mcf	0	0	488	211	0	211	0.991352	0	0.991352	0.991352	488	1	1
NEU1	dbb	pgf	0	0	488	211	0	211	0.991352	0	0.991352	0.991352	488	1	1
NEU1	dbb	qbl	0	0	488	211	0	211	0.991352	0	0.991352	0.991352	488	1	1
NEU1	dbb	ssto	0	0	488	211	0	211	0.991352	0	0.991352	0.991352	488	1	1
NEU1	mann	mcf	0	0	488	211	0	211	0.991352	0	0.991352	0.991352	488	1	1
NEU1	mann	pgf	0	0	488	211	0	211	0.991352	0	0.991352	0.991352	488	1	1
NEU1	mann	qbl	0	0	488	211	0	211	0.991352	0	0.991352	0.991352	488	1	1
NEU1	mann	ssto	0	0	488	211	0	211	0.991352	0	0.991352	0.991352	488	1	1
NEU1	mcf	pgf	0	0	488	211	0	211	0.991352	0	0.991352	0.991352	488	1	1
NEU1	mcf	qbl	0	0	488	211	0	211	0.991352	0	0.991352	0.991352	488	1	1
NEU1	mcf	ssto	0	0	488	211	0	211	0.991352	0	0.991352	0.991352	488	1	1
NEU1	pgf	qbl	0	0	488	211	0	211	0.991352	0	0.991352	0.991352	488	1	1
NEU1	pgf	ssto	0	0	488	211	0	211	0.991352	0	0.991352	0.991352	488	1	1
NEU1	qbl	ssto	0	0	488	211	0	211	0.991352	0	0.991352	0.991352	488	1	1
NEU1	apd	apd	0	0	488	0	0	211	0	0	0.991352	0.991352	488	1	1
NEU1	dbb	dbb	0	0	488	0	0	211	0	0	0.991352	0.991352	488	1	1
NEU1	mann	mann	0	0	488	0	0	211	0	0	0.991352	0.991352	488	1	1
NEU1	mcf	mcf	0	0	488	0	0	211	0	0	0.991352	0.991352	488	1	1
NEU1	pgf	pgf	0	0	488	0	0	211	0	0	0.991352	0.991352	488	1	1
NEU1	qbl	qbl	0	0	488	0	0	211	0	0	0.991352	0.991352	488	1	1
NEU1	ssto	ssto	0	0	488	0	0	211	0	0	0.991352	0.991352	488	1	1
NEU1	cox	cox	0	0	441	0	0	190	0	0	0.991383	0.991383	441	0.903689	2
PPP1R11	apd	mann	32	32	107	21	20	71	0.986875	0.9875	0.986729	0.986901	171	1	1
PPP1R11	cox	mann	32	32	107	21	20	71	0.986875	0.9875	0.986729	0.986901	171	1	1
PPP1R11	dbb	mann	32	32	107	21	20	71	0.986875	0.9875	0.986729	0.986901	171	1	1
PPP1R11	mann	mcf	32	32	107	20	21	71	0.9875	0.986875	0.986729	0.986901	171	1	1
PPP1R11	mann	pgf	32	32	107	20	21	71	0.9875	0.986875	0.986729	0.986901	171	1	1
PPP1R11	mann	ssto	34	32	105	21	21	70	0.987647	0.986875	0.986667	0.986901	171	1	1
PPP1R11	mann	qbl	96	29	43	67	18	24	0.986042	0.987586	0.988837	0.987024	168	0.982456	2
PPP1R11	apd	cox	0	0	139	92	0	92	0.986763	0	0.986763	0.986763	139	0.812865	3
PPP1R11	apd	dbb	0	0	139	92	0	92	0.986763	0	0.986763	0.986763	139	0.812865	3
PPP1R11	apd	mcf	0	0	139	92	0	92	0.986763	0	0.986763	0.986763	139	0.812865	3
PPP1R11	apd	pgf	0	0	139	92	0	92	0.986763	0	0.986763	0.986763	139	0.812865	3
PPP1R11	apd	qbl	67	0	72	50	0	42	0.985075	0	0.988333	0.986763	139	0.812865	3
PPP1R11	apd	ssto	2	0	137	1	0	91	0.99	0	0.986715	0.986763	139	0.812865	3
PPP1R11	cox	dbb	0	0	139	92	0	92	0.986763	0	0.986763	0.986763	139	0.812865	3
PPP1R11	cox	mcf	0	0	139	92	0	92	0.986763	0	0.986763	0.986763	139	0.812865	3
PPP1R11	cox	pgf	0	0	139	92	0	92	0.986763	0	0.986763	0.986763	139	0.812865	3
PPP1R11	cox	qbl	67	0	72	50	0	42	0.985075	0	0.988333	0.986763	139	0.812865	3
PPP1R11	cox	ssto	2	0	137	1	0	91	0.99	0	0.986715	0.986763	139	0.812865	3
PPP1R11	dbb	mcf	0	0	139	92	0	92	0.986763	0	0.986763	0.986763	139	0.812865	3
PPP1R11	dbb	pgf	0	0	139	92	0	92	0.986763	0	0.986763	0.986763	139	0.812865	3
PPP1R11	dbb	qbl	67	0	72	50	0	42	0.985075	0	0.988333	0.986763	139	0.812865	3
PPP1R11	dbb	ssto	2	0	137	1	0	91	0.99	0	0.986715	0.986763	139	0.812865	3
PPP1R11	mcf	pgf	0	0	139	92	0	92	0.986763	0	0.986763	0.986763	139	0.812865	3
PPP1R11	mcf	qbl	67	0	72	50	0	42	0.985075	0	0.988333	0.986763	139	0.812865	3
PPP1R11	mcf	ssto	2	0	137	1	0	91	0.99	0	0.986715	0.986763	139	0.812865	3
PPP1R11	pgf	qbl	67	0	72	50	0	42	0.985075	0	0.988333	0.986763	139	0.812865	3
PPP1R11	pgf	ssto	2	0	137	1	0	91	0.99	0	0.986715	0.986763	139	0.812865	3
PPP1R11	apd	apd	0	0	139	0	0	92	0	0	0.986763	0.986763	139	0.812865	3
PPP1R11	cox	cox	0	0	139	0	0	92	0	0	0.986763	0.986763	139	0.812865	3
PPP1R11	dbb	dbb	0	0	139	0	0	92	0	0	0.986763	0.986763	139	0.812865	3
PPP1R11	mann	mann	0	0	139	0	0	91	0	0	0.986906	0.986906	139	0.812865	3
PPP1R11	mcf	mcf	0	0	139	0	0	92	0	0	0.986763	0.986763	139	0.812865	3
PPP1R11	pgf	pgf	0	0	139	0	0	92	0	0	0.986763	0.986763	139	0.812865	3
PPP1R11	qbl	ssto	0	65	72	42	49	42	0.988333	0.984923	0.988333	0.987273	137	0.80117	4
PPP1R11	ssto	ssto	0	0	137	0	0	91	0	0	0.986715	0.986715	137	0.80117	4
PPP1R11	qbl	qbl	0	0	72	0	0	42	0	0	0.988333	0.988333	72	0.421053	5
PPT2	apd	mcf	1	1	90	2	1	56	0.96	0.98	0.987556	0.987174	92	1	1
PPT2	apd	ssto	1	1	90	2	1	56	0.96	0.98	0.987556	0.987174	92	1	1
PPT2	cox	mcf	1	4	87	2	4	53	0.96	0.98	0.987816	0.987174	92	1	1
PPT2	cox	ssto	1	4	87	2	4	53	0.96	0.98	0.987816	0.987174	92	1	1
PPT2	mann	mcf	1	1	90	2	1	56	0.96	0.98	0.987556	0.987174	92	1	1
PPT2	mann	ssto	1	1	90	2	1	56	0.96	0.98	0.987556	0.987174	92	1	1
PPT2	mcf	qbl	1	1	90	1	2	56	0.98	0.96	0.987556	0.987174	92	1	1
PPT2	qbl	ssto	1	1	90	2	1	56	0.96	0.98	0.987556	0.987174	92	1	1
PPT2	apd	cox	3	0	88	3	0	55	0.98	0	0.9875	0.987253	91	0.98913	2
PPT2	apd	dbb	91	0	0	58	0	0	0.987253	0	0	0.987253	91	0.98913	2
PPT2	apd	mann	0	0	91	58	0	58	0.987253	0	0.987253	0.987253	91	0.98913	2
PPT2	apd	pgf	7	0	84	7	0	51	0.98	0	0.987857	0.987253	91	0.98913	2
PPT2	apd	qbl	0	0	91	58	0	58	0.987253	0	0.987253	0.987253	91	0.98913	2
PPT2	cox	mann	0	3	88	55	3	55	0.9875	0.98	0.9875	0.987374	91	0.98913	2
PPT2	cox	qbl	0	3	88	55	3	55	0.9875	0.98	0.9875	0.987374	91	0.98913	2
PPT2	dbb	mann	0	91	0	0	58	0	0	0.987253	0	0.987253	91	0.98913	2
PPT2	dbb	mcf	0	91	0	0	57	0	0	0.987473	0	0.987473	91	0.98913	2
PPT2	dbb	qbl	0	91	0	0	58	0	0	0.987253	0	0.987253	91	0.98913	2
PPT2	dbb	ssto	0	91	0	0	57	0	0	0.987473	0	0.987473	91	0.98913	2
PPT2	mann	pgf	7	0	84	7	0	51	0.98	0	0.987857	0.987253	91	0.98913	2
PPT2	mann	qbl	0	0	91	58	0	58	0.987253	0	0.987253	0.987253	91	0.98913	2
PPT2	mcf	pgf	7	0	84	6	0	51	0.982857	0	0.987857	0.987473	91	0.98913	2
PPT2	mcf	ssto	0	0	91	57	0	57	0.987473	0	0.987473	0.987473	91	0.98913	2
PPT2	pgf	qbl	0	7	84	51	7	51	0.987857	0.98	0.987857	0.987543	91	0.98913	2
PPT2	pgf	ssto	0	7	84	51	6	51	0.987857	0.982857	0.987857	0.987657	91	0.98913	2
PPT2	apd	apd	0	0	91	0	0	58	0	0	0.987253	0.987253	91	0.98913	2
PPT2	mann	mann	0	0	91	0	0	58	0	0	0.987253	0.987253	91	0.98913	2
PPT2	mcf	mcf	0	0	91	0	0	57	0	0	0.987473	0.987473	91	0.98913	2
PPT2	qbl	qbl	0	0	91	0	0	58	0	0	0.987253	0.987253	91	0.98913	2
PPT2	ssto	ssto	0	0	91	0	0	57	0	0	0.987473	0.987473	91	0.98913	2
PPT2	cox	pgf	6	2	82	6	2	49	0.98	0.98	0.988049	0.987333	90	0.978261	3
PPT2	cox	dbb	88	0	0	55	0	0	0.9875	0	0	0.9875	88	0.956522	4
PPT2	cox	cox	0	0	88	0	0	55	0	0	0.9875	0.9875	88	0.956522	4
PPT2	dbb	pgf	0	84	0	0	51	0	0	0.987857	0	0.987857	84	0.913043	5
PPT2	pgf	pgf	0	0	84	0	0	51	0	0	0.987857	0.987857	84	0.913043	5
PPT2	dbb	dbb	0	0	0	0	0	0	0	0	0	0	0	0	6
LST1	cox	pgf	15	45	56	10	30	30	0.986667	0.986667	0.989286	0.987931	116	1	1
LST1	dbb	pgf	14	47	54	8	31	29	0.988571	0.986809	0.989259	0.988174	115	0.991379	1
LST1	mann	pgf	14	45	56	8	30	30	0.988571	0.986667	0.989286	0.988174	115	0.991379	1
LST1	mcf	pgf	14	45	56	8	30	30	0.988571	0.986667	0.989286	0.988174	115	0.991379	1
LST1	pgf	qbl	47	14	54	31	8	29	0.986809	0.988571	0.989259	0.988174	115	0.991379	1
LST1	apd	pgf	12	44	57	7	29	31	0.988333	0.986818	0.989123	0.988142	113	0.974138	3
LST1	pgf	ssto	44	12	57	29	7	31	0.986818	0.988333	0.989123	0.988142	113	0.974138	3
LST1	pgf	pgf	0	0	101	0	0	60	0	0	0.988119	0.988119	101	0.87069	4
LST1	apd	cox	1	3	68	1	3	37	0.98	0.98	0.989118	0.988611	72	0.62069	5
LST1	cox	ssto	3	1	68	3	1	37	0.98	0.98	0.989118	0.988611	72	0.62069	5
LST1	apd	dbb	3	2	66	2	1	36	0.986667	0.99	0.989091	0.989014	71	0.612069	6
LST1	apd	mann	1	2	68	1	1	37	0.98	0.99	0.989118	0.989014	71	0.612069	6
LST1	apd	mcf	1	2	68	1	1	37	0.98	0.99	0.989118	0.989014	71	0.612069	6
LST1	apd	qbl	3	2	66	2	1	36	0.986667	0.99	0.989091	0.989014	71	0.612069	6
LST1	cox	dbb	3	0	68	3	0	37	0.98	0	0.989118	0.988732	71	0.612069	6
LST1	cox	mann	1	0	70	2	0	38	0.96	0	0.989143	0.988732	71	0.612069	6
LST1	cox	mcf	1	0	70	2	0	38	0.96	0	0.989143	0.988732	71	0.612069	6
LST1	cox	qbl	3	0	68	3	0	37	0.98	0	0.989118	0.988732	71	0.612069	6
LST1	dbb	ssto	2	3	66	1	2	36	0.99	0.986667	0.989091	0.989014	71	0.612069	6
LST1	mann	ssto	2	1	68	1	1	37	0.99	0.98	0.989118	0.989014	71	0.612069	6
LST1	mcf	ssto	2	1	68	1	1	37	0.99	0.98	0.989118	0.989014	71	0.612069	6
LST1	qbl	ssto	2	3	66	1	2	36	0.99	0.986667	0.989091	0.989014	71	0.612069	6
LST1	cox	cox	0	0	71	0	0	40	0	0	0.988732	0.988732	71	0.612069	6
LST1	dbb	mann	0	2	68	37	1	37	0.989118	0.99	0.989118	0.98913	70	0.603448	7
LST1	dbb	mcf	0	2	68	37	1	37	0.989118	0.99	0.989118	0.98913	70	0.603448	7
LST1	dbb	qbl	2	2	66	1	1	36	0.99	0.99	0.989091	0.989143	70	0.603448	7
LST1	mann	mcf	0	0	70	38	0	38	0.989143	0	0.989143	0.989143	70	0.603448	7
LST1	mann	qbl	2	0	68	1	0	37	0.99	0	0.989118	0.989143	70	0.603448	7
LST1	mcf	qbl	2	0	68	1	0	37	0.99	0	0.989118	0.989143	70	0.603448	7
LST1	mann	mann	0	0	70	0	0	38	0	0	0.989143	0.989143	70	0.603448	7
LST1	mcf	mcf	0	0	70	0	0	38	0	0	0.989143	0.989143	70	0.603448	7
LST1	apd	ssto	0	0	69	38	0	38	0.988986	0	0.988986	0.988986	69	0.594828	8
LST1	apd	apd	0	0	69	0	0	38	0	0	0.988986	0.988986	69	0.594828	8
LST1	ssto	ssto	0	0	69	0	0	38	0	0	0.988986	0.988986	69	0.594828	8
LST1	dbb	dbb	0	0	68	0	0	37	0	0	0.989118	0.989118	68	0.586207	9
LST1	qbl	qbl	0	0	68	0	0	37	0	0	0.989118	0.989118	68	0.586207	9
RNF39	apd	cox	1	0	63	0	0	34	1	0	0.989206	0.989375	64	1	1
RNF39	apd	dbb	1	0	63	0	0	34	1	0	0.989206	0.989375	64	1	1
RNF39	apd	mann	0	0	64	34	0	34	0.989375	0	0.989375	0.989375	64	1	1
RNF39	apd	mcf	0	0	64	34	0	34	0.989375	0	0.989375	0.989375	64	1	1
RNF39	apd	pgf	29	0	35	20	0	14	0.986207	0	0.992	0.989375	64	1	1
RNF39	apd	qbl	40	0	24	25	0	9	0.9875	0	0.9925	0.989375	64	1	1
RNF39	apd	ssto	0	0	64	34	0	34	0.989375	0	0.989375	0.989375	64	1	1
RNF39	cox	mann	0	1	63	34	0	34	0.989206	1	0.989206	0.989291	64	1	1
RNF39	cox	mcf	0	1	63	34	0	34	0.989206	1	0.989206	0.989291	64	1	1
RNF39	cox	pgf	29	1	34	20	0	14	0.986207	1	0.991765	0.989375	64	1	1
RNF39	cox	qbl	40	1	23	25	0	9	0.9875	1	0.992174	0.989375	64	1	1
RNF39	cox	ssto	0	1	63	34	0	34	0.989206	1	0.989206	0.989291	64	1	1
RNF39	dbb	mann	0	1	63	34	0	34	0.989206	1	0.989206	0.989291	64	1	1
RNF39	dbb	mcf	0	1	63	34	0	34	0.989206	1	0.989206	0.989291	64	1	1
RNF39	dbb	pgf	29	1	34	20	0	14	0.986207	1	0.991765	0.989375	64	1	1
RNF39	dbb	qbl	40	1	23	25	0	9	0.9875	1	0.992174	0.989375	64	1	1
RNF39	dbb	ssto	0	1	63	34	0	34	0.989206	1	0.989206	0.989291	64	1	1
RNF39	mann	mcf	0	0	64	34	0	34	0.989375	0	0.989375	0.989375	64	1	1
RNF39	mann	pgf	29	0	35	20	0	14	0.986207	0	0.992	0.989375	64	1	1
RNF39	mann	qbl	40	0	24	25	0	9	0.9875	0	0.9925	0.989375	64	1	1
RNF39	mann	ssto	0	0	64	34	0	34	0.989375	0	0.989375	0.989375	64	1	1
RNF39	mcf	pgf	29	0	35	20	0	14	0.986207	0	0.992	0.989375	64	1	1
RNF39	mcf	qbl	40	0	24	25	0	9	0.9875	0	0.9925	0.989375	64	1	1
RNF39	mcf	ssto	0	0	64	34	0	34	0.989375	0	0.989375	0.989375	64	1	1
RNF39	pgf	ssto	0	29	35	14	20	14	0.992	0.986207	0.992	0.990303	64	1	1
RNF39	qbl	ssto	0	40	24	9	25	9	0.9925	0.9875	0.9925	0.990227	64	1	1
RNF39	apd	apd	0	0	64	0	0	34	0	0	0.989375	0.989375	64	1	1
RNF39	mann	mann	0	0	64	0	0	34	0	0	0.989375	0.989375	64	1	1
RNF39	mcf	mcf	0	0	64	0	0	34	0	0	0.989375	0.989375	64	1	1
RNF39	ssto	ssto	0	0	64	0	0	34	0	0	0.989375	0.989375	64	1	1
RNF39	cox	dbb	0	0	63	34	0	34	0.989206	0	0.989206	0.989206	63	0.984375	2
RNF39	cox	cox	0	0	63	0	0	34	0	0	0.989206	0.989206	63	0.984375	2
RNF39	dbb	dbb	0	0	63	0	0	34	0	0	0.989206	0.989206	63	0.984375	2
RNF39	pgf	qbl	27	16	8	14	9	0	0.98963	0.98875	1	0.99098	51	0.796875	3
RNF39	pgf	pgf	0	0	35	0	0	14	0	0	0.992	0.992	35	0.546875	4
RNF39	qbl	qbl	0	0	24	0	0	9	0	0	0.9925	0.9925	24	0.375	5
EGFL8	apd	cox	1	3	52	0	1	25	1	0.993333	0.990385	0.990714	56	1	1
EGFL8	cox	mann	2	1	53	1	0	25	0.99	1	0.990566	0.990714	56	1	1
EGFL8	cox	mcf	6	1	49	8	0	18	0.973333	1	0.992653	0.990714	56	1	1
EGFL8	cox	pgf	2	1	53	1	0	25	0.99	1	0.990566	0.990714	56	1	1
EGFL8	cox	qbl	2	1	53	1	0	25	0.99	1	0.990566	0.990714	56	1	1
EGFL8	cox	ssto	3	1	52	1	0	25	0.993333	1	0.990385	0.990714	56	1	1
EGFL8	cox	dbb	55	0	0	26	0	0	0.990545	0	0	0.990545	55	0.982143	2
EGFL8	cox	cox	0	0	55	0	0	26	0	0	0.990545	0.990545	55	0.982143	2
EGFL8	apd	mann	0	1	53	25	0	25	0.990566	1	0.990566	0.990654	54	0.964286	3
EGFL8	apd	mcf	4	1	49	7	0	18	0.965	1	0.992653	0.990741	54	0.964286	3
EGFL8	apd	pgf	0	1	53	25	0	25	0.990566	1	0.990566	0.990654	54	0.964286	3
EGFL8	apd	qbl	0	1	53	25	0	25	0.990566	1	0.990566	0.990654	54	0.964286	3
EGFL8	dbb	mann	0	54	0	0	25	0	0	0.990741	0	0.990741	54	0.964286	3
EGFL8	dbb	pgf	0	54	0	0	25	0	0	0.990741	0	0.990741	54	0.964286	3
EGFL8	dbb	qbl	0	54	0	0	25	0	0	0.990741	0	0.990741	54	0.964286	3
EGFL8	mann	mcf	4	0	50	7	0	18	0.965	0	0.9928	0.990741	54	0.964286	3
EGFL8	mann	pgf	0	0	54	25	0	25	0.990741	0	0.990741	0.990741	54	0.964286	3
EGFL8	mann	qbl	0	0	54	25	0	25	0.990741	0	0.990741	0.990741	54	0.964286	3
EGFL8	mann	ssto	1	0	53	0	0	25	1	0	0.990566	0.990741	54	0.964286	3
EGFL8	mcf	pgf	0	4	50	18	7	18	0.9928	0.965	0.9928	0.991731	54	0.964286	3
EGFL8	mcf	qbl	0	4	50	18	7	18	0.9928	0.965	0.9928	0.991731	54	0.964286	3
EGFL8	mcf	ssto	1	4	49	0	7	18	1	0.965	0.992653	0.990741	54	0.964286	3
EGFL8	pgf	qbl	0	0	54	25	0	25	0.990741	0	0.990741	0.990741	54	0.964286	3
EGFL8	pgf	ssto	1	0	53	0	0	25	1	0	0.990566	0.990741	54	0.964286	3
EGFL8	qbl	ssto	1	0	53	0	0	25	1	0	0.990566	0.990741	54	0.964286	3
EGFL8	mann	mann	0	0	54	0	0	25	0	0	0.990741	0.990741	54	0.964286	3
EGFL8	pgf	pgf	0	0	54	0	0	25	0	0	0.990741	0.990741	54	0.964286	3
EGFL8	qbl	qbl	0	0	54	0	0	25	0	0	0.990741	0.990741	54	0.964286	3
EGFL8	apd	dbb	53	0	0	25	0	0	0.990566	0	0	0.990566	53	0.946429	4
EGFL8	apd	ssto	0	0	53	25	0	25	0.990566	0	0.990566	0.990566	53	0.946429	4
EGFL8	dbb	ssto	0	53	0	0	25	0	0	0.990566	0	0.990566	53	0.946429	4
EGFL8	apd	apd	0	0	53	0	0	25	0	0	0.990566	0.990566	53	0.946429	4
EGFL8	ssto	ssto	0	0	53	0	0	25	0	0	0.990566	0.990566	53	0.946429	4
EGFL8	dbb	mcf	0	50	0	0	18	0	0	0.9928	0	0.9928	50	0.892857	5
EGFL8	mcf	mcf	0	0	50	0	0	18	0	0	0.9928	0.9928	50	0.892857	5
EGFL8	dbb	dbb	0	0	0	0	0	0	0	0	0	0	0	0	6
IER3	cox	pgf	139	1	799	80	0	409	0.988489	1	0.989762	0.989585	939	1	1
IER3	dbb	pgf	139	1	799	80	0	409	0.988489	1	0.989762	0.989585	939	1	1
IER3	mann	pgf	139	1	799	80	0	409	0.988489	1	0.989762	0.989585	939	1	1
IER3	pgf	qbl	119	139	681	56	80	353	0.990588	0.988489	0.989633	0.989585	939	1	1
IER3	pgf	ssto	1	139	799	0	80	409	1	0.988489	0.989762	0.989585	939	1	1
IER3	apd	cox	0	938	0	0	489	0	0	0.989574	0	0.989574	938	0.998935	1
IER3	apd	dbb	0	938	0	0	489	0	0	0.989574	0	0.989574	938	0.998935	1
IER3	apd	mann	0	938	0	0	489	0	0	0.989574	0	0.989574	938	0.998935	1
IER3	apd	ssto	0	938	0	0	489	0	0	0.989574	0	0.989574	938	0.998935	1
IER3	cox	dbb	0	0	938	489	0	489	0.989574	0	0.989574	0.989574	938	0.998935	1
IER3	cox	mann	0	0	938	489	0	489	0.989574	0	0.989574	0.989574	938	0.998935	1
IER3	cox	mcf	938	0	0	489	0	0	0.989574	0	0	0.989574	938	0.998935	1
IER3	cox	qbl	118	0	820	56	0	433	0.990508	0	0.989439	0.989574	938	0.998935	1
IER3	cox	ssto	0	0	938	489	0	489	0.989574	0	0.989574	0.989574	938	0.998935	1
IER3	dbb	mann	0	0	938	489	0	489	0.989574	0	0.989574	0.989574	938	0.998935	1
IER3	dbb	mcf	938	0	0	489	0	0	0.989574	0	0	0.989574	938	0.998935	1
IER3	dbb	qbl	118	0	820	56	0	433	0.990508	0	0.989439	0.989574	938	0.998935	1
IER3	dbb	ssto	0	0	938	489	0	489	0.989574	0	0.989574	0.989574	938	0.998935	1
IER3	mann	mcf	938	0	0	489	0	0	0.989574	0	0	0.989574	938	0.998935	1
IER3	mann	qbl	118	0	820	56	0	433	0.990508	0	0.989439	0.989574	938	0.998935	1
IER3	mann	ssto	0	0	938	489	0	489	0.989574	0	0.989574	0.989574	938	0.998935	1
IER3	mcf	ssto	0	938	0	0	489	0	0	0.989574	0	0.989574	938	0.998935	1
IER3	qbl	ssto	0	118	820	433	56	433	0.989439	0.990508	0.989439	0.989511	938	0.998935	1
IER3	cox	cox	0	0	938	0	0	489	0	0	0.989574	0.989574	938	0.998935	1
IER3	dbb	dbb	0	0	938	0	0	489	0	0	0.989574	0.989574	938	0.998935	1
IER3	mann	mann	0	0	938	0	0	489	0	0	0.989574	0.989574	938	0.998935	1
IER3	ssto	ssto	0	0	938	0	0	489	0	0	0.989574	0.989574	938	0.998935	1
IER3	apd	qbl	0	820	0	0	433	0	0	0.989439	0	0.989439	820	0.873269	3
IER3	mcf	qbl	0	820	0	0	433	0	0	0.989439	0	0.989439	820	0.873269	3
IER3	qbl	qbl	0	0	820	0	0	433	0	0	0.989439	0.989439	820	0.873269	3
IER3	apd	pgf	0	800	0	0	409	0	0	0.989775	0	0.989775	800	0.85197	4
IER3	mcf	pgf	0	800	0	0	409	0	0	0.989775	0	0.989775	800	0.85197	4
IER3	pgf	pgf	0	0	800	0	0	409	0	0	0.989775	0.989775	800	0.85197	4
IER3	apd	mcf	0	0	0	0	0	0	0	0	0	0	0	0	5
IER3	apd	apd	0	0	0	0	0	0	0	0	0	0	0	0	5
IER3	mcf	mcf	0	0	0	0	0	0	0	0	0	0	0	0	5
HLA-E	mcf	qbl	1195	1316	12248	623	705	6091	0.989573	0.989286	0.990054	0.989946	14759	0.999661	1
HLA-E	mcf	ssto	1116	1315	12327	595	701	6119	0.989337	0.989338	0.990072	0.989951	14758	0.999594	1
HLA-E	dbb	mcf	1314	1074	12369	699	571	6143	0.989361	0.989367	0.990067	0.989953	14757	0.999526	1
HLA-E	cox	mcf	1312	1162	12281	693	604	6110	0.989436	0.989604	0.99005	0.98996	14755	0.99939	1
HLA-E	pgf	qbl	1190	1120	12444	614	622	6174	0.989681	0.988893	0.990077	0.989955	14754	0.999323	1
HLA-E	pgf	ssto	1111	1119	12523	586	618	6202	0.989451	0.988954	0.990095	0.98996	14753	0.999255	1
HLA-E	dbb	pgf	1118	1069	12565	616	562	6226	0.98898	0.989486	0.99009	0.989962	14752	0.999187	1
HLA-E	cox	pgf	1116	1157	12477	610	595	6193	0.989068	0.989715	0.990073	0.989969	14750	0.999052	1
HLA-E	cox	mann	1122	1156	12471	613	598	6190	0.989073	0.989654	0.990073	0.989964	14749	0.998984	1
HLA-E	dbb	mann	1121	1065	12562	615	561	6227	0.989028	0.989465	0.990086	0.989961	14748	0.998916	1
HLA-E	mann	qbl	1184	1121	12443	612	620	6176	0.989662	0.988938	0.990073	0.989954	14748	0.998916	1
HLA-E	mann	ssto	1104	1119	12523	584	616	6204	0.98942	0.98899	0.990092	0.989958	14746	0.998781	1
HLA-E	cox	dbb	8	98	13585	3	42	6800	0.9925	0.991429	0.989989	0.990001	13691	0.927323	12
HLA-E	cox	ssto	49	98	13544	26	43	6777	0.989388	0.991224	0.989993	0.989999	13691	0.927323	12
HLA-E	dbb	qbl	127	8	13556	57	11	6785	0.991024	0.9725	0.98999	0.989989	13691	0.927323	12
HLA-E	dbb	ssto	49	8	13634	29	7	6813	0.988163	0.9825	0.990006	0.989995	13691	0.927323	12
HLA-E	apd	dbb	0	13683	0	0	6842	0	0	0.989999	0	0.989999	13683	0.926781	13
HLA-E	dbb	dbb	0	0	13683	0	0	6842	0	0	0.989999	0.989999	13683	0.926781	13
HLA-E	qbl	ssto	9	87	13555	14	38	6782	0.968889	0.991264	0.989993	0.989988	13651	0.924614	14
HLA-E	mann	mcf	200	16	13427	91	17	6697	0.9909	0.97875	0.990025	0.990024	13643	0.924072	15
HLA-E	apd	ssto	0	13642	0	0	6820	0	0	0.990001	0	0.990001	13642	0.924004	16
HLA-E	mcf	pgf	8	199	13435	12	86	6702	0.97	0.991357	0.990023	0.990031	13642	0.924004	16
HLA-E	ssto	ssto	0	0	13642	0	0	6820	0	0	0.990001	0.990001	13642	0.924004	16
HLA-E	mann	pgf	5	12	13622	9	9	6779	0.964	0.985	0.990047	0.990033	13639	0.923801	17
HLA-E	apd	pgf	0	13634	0	0	6788	0	0	0.990043	0	0.990043	13634	0.923462	18
HLA-E	pgf	pgf	0	0	13634	0	0	6788	0	0	0.990043	0.990043	13634	0.923462	18
HLA-E	apd	mann	0	13627	0	0	6788	0	0	0.990037	0	0.990037	13627	0.922988	19
HLA-E	mann	mann	0	0	13627	0	0	6788	0	0	0.990037	0.990037	13627	0.922988	19
HLA-E	cox	qbl	45	16	13548	23	16	6780	0.989778	0.98	0.989991	0.989979	13609	0.921769	20
HLA-E	apd	cox	0	13593	0	0	6803	0	0	0.98999	0	0.98999	13593	0.920685	21
HLA-E	cox	cox	0	0	13593	0	0	6803	0	0	0.98999	0.98999	13593	0.920685	21
HLA-E	apd	qbl	0	13564	0	0	6796	0	0	0.989979	0	0.989979	13564	0.918721	22
HLA-E	qbl	qbl	0	0	13564	0	0	6796	0	0	0.989979	0.989979	13564	0.918721	22
HLA-E	apd	mcf	0	13443	0	0	6714	0	0	0.990011	0	0.990011	13443	0.910526	23
HLA-E	mcf	mcf	0	0	13443	0	0	6714	0	0	0.990011	0.990011	13443	0.910526	23
HLA-E	apd	apd	0	0	0	0	0	0	0	0	0	0	0	0	24
HLA-DQB1	cox	mann	690	884	3248	392	431	1668	0.988638	0.990249	0.989729	0.989668	4822	0.989128	1
HLA-DQB1	mann	qbl	862	668	3270	423	368	1676	0.990186	0.988982	0.989749	0.989721	4800	0.984615	2
HLA-DQB1	mann	mcf	4064	35	68	2069	39	30	0.989818	0.977714	0.991176	0.989738	4167	0.854769	3
HLA-DQB1	mann	ssto	4072	34	60	2071	72	28	0.989828	0.957647	0.990667	0.989578	4166	0.854564	4
HLA-DQB1	dbb	mann	18	4097	35	28	2083	16	0.968889	0.989832	0.990857	0.989749	4150	0.851282	5
HLA-DQB1	mann	pgf	4132	10	0	2099	13	0	0.98984	0.974	0	0.989802	4142	0.849641	6
HLA-DQB1	apd	mann	0	4132	0	0	2099	0	0	0.98984	0	0.98984	4132	0.84759	7
HLA-DQB1	mann	mann	0	0	4132	0	0	2099	0	0	0.98984	0.98984	4132	0.84759	7
HLA-DQB1	cox	mcf	3860	25	78	2029	38	31	0.989487	0.9696	0.992051	0.989412	3963	0.812923	8
HLA-DQB1	cox	qbl	25	25	3913	26	10	2034	0.9792	0.992	0.989604	0.989553	3963	0.812923	8
HLA-DQB1	mcf	qbl	25	3860	78	38	2013	31	0.9696	0.98957	0.992051	0.989493	3963	0.812923	8
HLA-DQB1	cox	ssto	3868	24	70	2030	70	30	0.989504	0.941667	0.991429	0.989248	3962	0.812718	9
HLA-DQB1	qbl	ssto	3868	24	70	2014	70	30	0.989586	0.941667	0.991429	0.989329	3962	0.812718	9
HLA-DQB1	cox	dbb	3896	11	42	2044	28	16	0.989507	0.949091	0.992381	0.989425	3949	0.810051	10
HLA-DQB1	dbb	qbl	11	3896	42	28	2028	16	0.949091	0.989589	0.992381	0.989506	3949	0.810051	10
HLA-DQB1	cox	pgf	3938	10	0	2060	13	0	0.989538	0.974	0	0.989498	3948	0.809846	11
HLA-DQB1	pgf	qbl	10	3938	0	13	2044	0	0.974	0.989619	0	0.98958	3948	0.809846	11
HLA-DQB1	apd	cox	0	3938	0	0	2060	0	0	0.989538	0	0.989538	3938	0.807795	12
HLA-DQB1	apd	qbl	0	3938	0	0	2044	0	0	0.989619	0	0.989619	3938	0.807795	12
HLA-DQB1	cox	cox	0	0	3938	0	0	2060	0	0	0.989538	0.989538	3938	0.807795	12
HLA-DQB1	qbl	qbl	0	0	3938	0	0	2044	0	0	0.989619	0.989619	3938	0.807795	12
HLA-DQB1	mcf	ssto	64	55	39	52	83	17	0.98375	0.969818	0.991282	0.980759	158	0.0324103	13
HLA-DQB1	dbb	mcf	36	86	17	38	63	6	0.978889	0.985349	0.992941	0.984604	139	0.0285128	14
HLA-DQB1	mcf	pgf	103	10	0	69	13	0	0.986602	0.974	0	0.985487	113	0.0231795	15
HLA-DQB1	pgf	ssto	10	94	0	13	100	0	0.974	0.978723	0	0.978269	104	0.0213333	16
HLA-DQB1	apd	mcf	0	103	0	0	69	0	0	0.986602	0	0.986602	103	0.0211282	17
HLA-DQB1	mcf	mcf	0	0	103	0	0	69	0	0	0.986602	0.986602	103	0.0211282	17
HLA-DQB1	dbb	ssto	6	47	47	11	67	33	0.963333	0.971489	0.985957	0.9778	100	0.0205128	18
HLA-DQB1	apd	ssto	0	94	0	0	100	0	0	0.978723	0	0.978723	94	0.0192821	19
HLA-DQB1	ssto	ssto	0	0	94	0	0	100	0	0	0.978723	0.978723	94	0.0192821	19
HLA-DQB1	dbb	pgf	53	10	0	44	13	0	0.983396	0.974	0	0.981905	63	0.0129231	20
HLA-DQB1	apd	dbb	0	53	0	0	44	0	0	0.983396	0	0.983396	53	0.0108718	21
HLA-DQB1	dbb	dbb	0	0	53	0	0	44	0	0	0.983396	0.983396	53	0.0108718	21
HLA-DQB1	apd	pgf	0	10	0	0	13	0	0	0.974	0	0.974	10	0.00205128	22
HLA-DQB1	pgf	pgf	0	0	10	0	0	13	0	0	0.974	0.974	10	0.00205128	22
HLA-DQB1	apd	apd	0	0	0	0	0	0	0	0	0	0	0	0	23
HLA-B	cox	mann	19500	16098	8799	9841	7801	3940	0.989907	0.990308	0.991044	0.990278	44397	0.976402	1
HLA-B	cox	ssto	19498	13353	8801	9841	6485	3940	0.989906	0.990287	0.991046	0.990269	41652	0.916033	2
HLA-B	mann	pgf	20888	6549	4009	9810	3489	1931	0.990607	0.989345	0.990367	0.990314	31446	0.691577	3
HLA-B	cox	qbl	27298	1662	1001	13202	2111	579	0.990327	0.974597	0.988432	0.989392	29961	0.658918	4
HLA-B	cox	mcf	27530	1293	769	13389	1334	392	0.990273	0.979366	0.989805	0.989784	29592	0.650803	5
HLA-B	pgf	ssto	6544	18140	4014	3482	8487	1938	0.989358	0.990643	0.990344	0.990308	28698	0.631141	6
HLA-B	cox	pgf	17968	227	10331	8685	324	5096	0.990333	0.971454	0.990135	0.990111	28526	0.627359	7
HLA-B	apd	cox	0	28299	0	0	13781	0	0	0.99026	0	0.99026	28299	0.622366	8
HLA-B	cox	dbb	28299	0	0	13781	0	0	0.99026	0	0	0.99026	28299	0.622366	8
HLA-B	cox	cox	0	0	28299	0	0	13781	0	0	0.99026	0.99026	28299	0.622366	8
HLA-B	mann	qbl	23469	1235	1428	11040	1989	701	0.990592	0.967789	0.990182	0.989492	26132	0.574709	9
HLA-B	mann	mcf	23692	857	1205	11148	1133	593	0.990589	0.973559	0.990158	0.990002	25754	0.566395	10
HLA-B	mann	ssto	2874	131	22023	1431	115	10310	0.990042	0.982443	0.990637	0.990526	25028	0.550429	11
HLA-B	apd	mann	0	24897	0	0	11741	0	0	0.990568	0	0.990568	24897	0.547548	12
HLA-B	dbb	mann	0	24897	0	0	11741	0	0	0.990568	0	0.990568	24897	0.547548	12
HLA-B	mann	mann	0	0	24897	0	0	11741	0	0	0.990568	0.990568	24897	0.547548	12
HLA-B	qbl	ssto	1277	20768	1386	2010	9745	680	0.96852	0.990615	0.990188	0.989386	23431	0.515307	13
HLA-B	mcf	ssto	855	20947	1207	1129	9828	597	0.973591	0.990616	0.990108	0.989957	23009	0.506026	14
HLA-B	apd	ssto	0	22154	0	0	10425	0	0	0.990589	0	0.990589	22154	0.487222	15
HLA-B	dbb	ssto	0	22154	0	0	10425	0	0	0.990589	0	0.990589	22154	0.487222	15
HLA-B	ssto	ssto	0	0	22154	0	0	10425	0	0	0.990589	0.990589	22154	0.487222	15
HLA-B	pgf	qbl	9958	2063	600	5018	2288	402	0.989922	0.977819	0.9866	0.987785	12621	0.277568	16
HLA-B	mcf	pgf	1673	10169	389	1517	5211	209	0.981865	0.989751	0.989254	0.988657	12231	0.268991	17
HLA-B	apd	pgf	0	10558	0	0	5420	0	0	0.989733	0	0.989733	10558	0.232197	18
HLA-B	dbb	pgf	0	10558	0	0	5420	0	0	0.989733	0	0.989733	10558	0.232197	18
HLA-B	pgf	pgf	0	0	10558	0	0	5420	0	0	0.989733	0.989733	10558	0.232197	18
HLA-B	mcf	qbl	605	1206	1457	585	1549	1141	0.980661	0.974312	0.984338	0.979957	3268	0.0718716	19
HLA-B	apd	qbl	0	2663	0	0	2690	0	0	0.979797	0	0.979797	2663	0.0585661	20
HLA-B	dbb	qbl	0	2663	0	0	2690	0	0	0.979797	0	0.979797	2663	0.0585661	20
HLA-B	qbl	qbl	0	0	2663	0	0	2690	0	0	0.979797	0.979797	2663	0.0585661	20
HLA-B	apd	mcf	0	2062	0	0	1726	0	0	0.983259	0	0.983259	2062	0.0453486	21
HLA-B	dbb	mcf	0	2062	0	0	1726	0	0	0.983259	0	0.983259	2062	0.0453486	21
HLA-B	mcf	mcf	0	0	2062	0	0	1726	0	0	0.983259	0.983259	2062	0.0453486	21
HLA-B	apd	dbb	0	0	0	0	0	0	0	0	0	0	0	0	22
HLA-B	apd	apd	0	0	0	0	0	0	0	0	0	0	0	0	22
HLA-B	dbb	dbb	0	0	0	0	0	0	0	0	0	0	0	0	22
TCF19	cox	pgf	366	26	986	184	14	486	0.989945	0.989231	0.990142	0.990073	1378	1	1
TCF19	cox	qbl	269	26	1083	147	14	523	0.989071	0.989231	0.990342	0.990073	1378	1	1
TCF19	cox	ssto	269	26	1083	147	14	523	0.989071	0.989231	0.990342	0.990073	1378	1	1
TCF19	cox	dbb	54	23	1298	27	12	643	0.99	0.989565	0.990092	0.99008	1375	0.997823	1
TCF19	cox	mann	57	23	1295	29	12	641	0.989825	0.989565	0.9901	0.99008	1375	0.997823	1
TCF19	cox	mcf	57	23	1295	29	12	641	0.989825	0.989565	0.9901	0.99008	1375	0.997823	1
TCF19	apd	cox	0	1352	0	0	670	0	0	0.990089	0	0.990089	1352	0.981132	3
TCF19	cox	cox	0	0	1352	0	0	670	0	0	0.990089	0.990089	1352	0.981132	3
TCF19	dbb	pgf	312	3	1009	157	2	498	0.989936	0.986667	0.990129	0.990076	1324	0.960813	4
TCF19	dbb	qbl	215	3	1106	120	2	535	0.988837	0.986667	0.990325	0.990076	1324	0.960813	4
TCF19	dbb	ssto	215	3	1106	120	2	535	0.988837	0.986667	0.990325	0.990076	1324	0.960813	4
TCF19	mann	pgf	310	4	1008	155	2	498	0.99	0.99	0.990119	0.990091	1322	0.959361	5
TCF19	mann	qbl	213	4	1105	118	2	535	0.98892	0.99	0.990317	0.990091	1322	0.959361	5
TCF19	mann	ssto	213	4	1105	118	2	535	0.98892	0.99	0.990317	0.990091	1322	0.959361	5
TCF19	mcf	pgf	310	4	1008	155	2	498	0.99	0.99	0.990119	0.990091	1322	0.959361	5
TCF19	mcf	qbl	213	4	1105	118	2	535	0.98892	0.99	0.990317	0.990091	1322	0.959361	5
TCF19	mcf	ssto	213	4	1105	118	2	535	0.98892	0.99	0.990317	0.990091	1322	0.959361	5
TCF19	apd	dbb	0	1321	0	0	655	0	0	0.990083	0	0.990083	1321	0.958636	6
TCF19	dbb	mann	3	0	1318	2	0	653	0.986667	0	0.990091	0.990083	1321	0.958636	6
TCF19	dbb	mcf	3	0	1318	2	0	653	0.986667	0	0.990091	0.990083	1321	0.958636	6
TCF19	dbb	dbb	0	0	1321	0	0	655	0	0	0.990083	0.990083	1321	0.958636	6
TCF19	apd	mann	0	1318	0	0	653	0	0	0.990091	0	0.990091	1318	0.956459	7
TCF19	apd	mcf	0	1318	0	0	653	0	0	0.990091	0	0.990091	1318	0.956459	7
TCF19	mann	mcf	0	0	1318	653	0	653	0.990091	0	0.990091	0.990091	1318	0.956459	7
TCF19	mann	mann	0	0	1318	0	0	653	0	0	0.990091	0.990091	1318	0.956459	7
TCF19	mcf	mcf	0	0	1318	0	0	653	0	0	0.990091	0.990091	1318	0.956459	7
TCF19	pgf	qbl	85	182	927	47	84	453	0.988941	0.990769	0.990227	0.990218	1194	0.866473	8
TCF19	pgf	ssto	85	182	927	47	84	453	0.988941	0.990769	0.990227	0.990218	1194	0.866473	8
TCF19	apd	qbl	0	1109	0	0	537	0	0	0.990316	0	0.990316	1109	0.80479	9
TCF19	apd	ssto	0	1109	0	0	537	0	0	0.990316	0	0.990316	1109	0.80479	9
TCF19	qbl	ssto	0	0	1109	537	0	537	0.990316	0	0.990316	0.990316	1109	0.80479	9
TCF19	qbl	qbl	0	0	1109	0	0	537	0	0	0.990316	0.990316	1109	0.80479	9
TCF19	ssto	ssto	0	0	1109	0	0	537	0	0	0.990316	0.990316	1109	0.80479	9
TCF19	apd	pgf	0	1012	0	0	500	0	0	0.990119	0	0.990119	1012	0.734398	10
TCF19	pgf	pgf	0	0	1012	0	0	500	0	0	0.990119	0.990119	1012	0.734398	10
TCF19	apd	apd	0	0	0	0	0	0	0	0	0	0	0	0	11
RPS18	mcf	qbl	121	54	13347	63	25	6352	0.989587	0.990741	0.990482	0.990475	13522	1	1
RPS18	dbb	qbl	115	63	13338	59	26	6351	0.989739	0.991746	0.990477	0.990476	13516	0.999556	1
RPS18	pgf	qbl	115	62	13339	59	26	6351	0.989739	0.991613	0.990478	0.990476	13516	0.999556	1
RPS18	cox	mcf	15	95	13373	7	48	6367	0.990667	0.989895	0.990478	0.990474	13483	0.997116	1
RPS18	mcf	pgf	18	4	13450	8	3	6407	0.991111	0.985	0.990473	0.990472	13472	0.996302	1
RPS18	dbb	mcf	3	18	13450	3	8	6407	0.98	0.991111	0.990473	0.990471	13471	0.996228	1
RPS18	apd	mcf	0	13468	0	0	6415	0	0	0.990474	0	0.990474	13468	0.996007	1
RPS18	mann	mcf	0	13468	0	0	6415	0	0	0.990474	0	0.990474	13468	0.996007	1
RPS18	mcf	ssto	13468	0	0	6415	0	0	0.990474	0	0	0.990474	13468	0.996007	1
RPS18	mcf	mcf	0	0	13468	0	0	6415	0	0	0.990474	0.990474	13468	0.996007	1
RPS18	cox	dbb	12	77	13376	4	40	6370	0.993333	0.98961	0.990475	0.990473	13465	0.995785	1
RPS18	cox	pgf	11	77	13377	4	40	6370	0.992727	0.98961	0.990476	0.990473	13465	0.995785	1
RPS18	apd	pgf	0	13454	0	0	6410	0	0	0.990471	0	0.990471	13454	0.994971	1
RPS18	dbb	pgf	0	1	13453	6410	0	6410	0.990471	1	0.990471	0.990471	13454	0.994971	1
RPS18	mann	pgf	0	13454	0	0	6410	0	0	0.990471	0	0.990471	13454	0.994971	1
RPS18	pgf	ssto	13454	0	0	6410	0	0	0.990471	0	0	0.990471	13454	0.994971	1
RPS18	pgf	pgf	0	0	13454	0	0	6410	0	0	0.990471	0.990471	13454	0.994971	1
RPS18	apd	dbb	0	13453	0	0	6410	0	0	0.990471	0	0.990471	13453	0.994897	1
RPS18	dbb	mann	13453	0	0	6410	0	0	0.990471	0	0	0.990471	13453	0.994897	1
RPS18	dbb	ssto	13453	0	0	6410	0	0	0.990471	0	0	0.990471	13453	0.994897	1
RPS18	dbb	dbb	0	0	13453	0	0	6410	0	0	0.990471	0.990471	13453	0.994897	1
RPS18	cox	qbl	39	52	13349	21	24	6353	0.989231	0.990769	0.990482	0.990479	13440	0.993936	1
RPS18	apd	qbl	0	13401	0	0	6377	0	0	0.990483	0	0.990483	13401	0.991052	1
RPS18	mann	qbl	0	13401	0	0	6377	0	0	0.990483	0	0.990483	13401	0.991052	1
RPS18	qbl	ssto	13401	0	0	6377	0	0	0.990483	0	0	0.990483	13401	0.991052	1
RPS18	qbl	qbl	0	0	13401	0	0	6377	0	0	0.990483	0.990483	13401	0.991052	1
RPS18	apd	cox	0	13388	0	0	6374	0	0	0.990478	0	0.990478	13388	0.99009	1
RPS18	cox	mann	13388	0	0	6374	0	0	0.990478	0	0	0.990478	13388	0.99009	1
RPS18	cox	ssto	13388	0	0	6374	0	0	0.990478	0	0	0.990478	13388	0.99009	1
RPS18	cox	cox	0	0	13388	0	0	6374	0	0	0.990478	0.990478	13388	0.99009	1
RPS18	apd	mann	0	0	0	0	0	0	0	0	0	0	0	0	13
RPS18	apd	ssto	0	0	0	0	0	0	0	0	0	0	0	0	13
RPS18	mann	ssto	0	0	0	0	0	0	0	0	0	0	0	0	13
RPS18	apd	apd	0	0	0	0	0	0	0	0	0	0	0	0	13
RPS18	mann	mann	0	0	0	0	0	0	0	0	0	0	0	0	13
RPS18	ssto	ssto	0	0	0	0	0	0	0	0	0	0	0	0	13
HLA-C	cox	mann	12733	10119	311	6601	5317	146	0.989632	0.989491	0.990611	0.989583	23163	0.934293	1
HLA-C	mann	pgf	10265	8185	165	5373	4301	90	0.989531	0.989491	0.989091	0.98951	18615	0.750847	2
HLA-C	cox	dbb	12608	3544	436	6527	3129	220	0.989646	0.982342	0.989908	0.988093	16588	0.669087	3
HLA-C	cox	qbl	13017	1949	27	6725	1264	22	0.989667	0.987029	0.983704	0.989314	14993	0.604752	4
HLA-C	cox	ssto	13023	1903	21	6724	1186	23	0.989674	0.987535	0.978095	0.989385	14947	0.602896	5
HLA-C	cox	mcf	12898	834	146	6682	605	65	0.989639	0.985492	0.991096	0.989405	13878	0.559777	6
HLA-C	cox	pgf	4980	286	8064	2632	276	4115	0.98943	0.980699	0.989794	0.989463	13330	0.537673	7
HLA-C	apd	cox	0	13044	0	0	6747	0	0	0.989655	0	0.989655	13044	0.526137	8
HLA-C	cox	cox	0	0	13044	0	0	6747	0	0	0.989655	0.989655	13044	0.526137	8
HLA-C	dbb	pgf	3753	8123	227	3228	4270	121	0.982798	0.989487	0.989339	0.98741	12103	0.488182	9
HLA-C	dbb	mann	1297	7747	2683	1965	4079	1384	0.969699	0.989469	0.989683	0.987332	11727	0.473015	10
HLA-C	mann	qbl	8756	302	1674	4627	450	836	0.989431	0.970199	0.990012	0.988981	10732	0.432882	11
HLA-C	mann	ssto	8636	130	1794	4548	294	915	0.989467	0.954769	0.989799	0.989097	10560	0.425944	12
HLA-C	mann	mcf	9578	128	852	5017	224	446	0.989524	0.965	0.989531	0.989227	10558	0.425863	13
HLA-C	apd	mann	0	10430	0	0	5463	0	0	0.989524	0	0.989524	10430	0.4207	14
HLA-C	mann	mann	0	0	10430	0	0	5463	0	0	0.989524	0.989524	10430	0.4207	14
HLA-C	pgf	qbl	8341	1967	9	4382	1277	9	0.989493	0.987016	0.98	0.989012	10317	0.416142	15
HLA-C	pgf	ssto	8341	1915	9	4382	1200	9	0.989493	0.987467	0.98	0.989107	10265	0.414045	16
HLA-C	mcf	pgf	842	8212	138	611	4332	59	0.985487	0.98945	0.991449	0.989117	9192	0.370765	17
HLA-C	apd	pgf	0	8350	0	0	4391	0	0	0.989483	0	0.989483	8350	0.336802	18
HLA-C	pgf	pgf	0	0	8350	0	0	4391	0	0	0.989483	0.989483	8350	0.336802	18
HLA-C	dbb	ssto	2724	668	1256	2738	598	611	0.979897	0.982096	0.990271	0.983016	4648	0.18748	19
HLA-C	dbb	qbl	2646	642	1334	2643	580	706	0.980023	0.981931	0.989415	0.982999	4622	0.186431	20
HLA-C	dbb	mcf	3278	278	702	2978	299	371	0.98183	0.978489	0.98943	0.982865	4258	0.171749	21
HLA-C	apd	dbb	0	3980	0	0	3349	0	0	0.983171	0	0.983171	3980	0.160536	22
HLA-C	dbb	dbb	0	0	3980	0	0	3349	0	0	0.983171	0.983171	3980	0.160536	22
HLA-C	mcf	qbl	656	1652	324	490	1106	180	0.985061	0.98661	0.988889	0.986505	2632	0.106163	23
HLA-C	mcf	ssto	658	1602	322	491	1030	179	0.985076	0.987141	0.988882	0.986832	2582	0.104146	24
HLA-C	qbl	ssto	193	141	1783	199	122	1087	0.979378	0.982695	0.987807	0.986698	2117	0.0853904	25
HLA-C	apd	qbl	0	1976	0	0	1286	0	0	0.986984	0	0.986984	1976	0.0797031	26
HLA-C	qbl	qbl	0	0	1976	0	0	1286	0	0	0.986984	0.986984	1976	0.0797031	26
HLA-C	apd	ssto	0	1924	0	0	1209	0	0	0.987432	0	0.987432	1924	0.0776057	27
HLA-C	ssto	ssto	0	0	1924	0	0	1209	0	0	0.987432	0.987432	1924	0.0776057	27
HLA-C	apd	mcf	0	980	0	0	670	0	0	0.986327	0	0.986327	980	0.0395289	28
HLA-C	mcf	mcf	0	0	980	0	0	670	0	0	0.986327	0.986327	980	0.0395289	28
HLA-C	apd	apd	0	0	0	0	0	0	0	0	0	0	0	0	29
TAPBP	pgf	qbl	627	672	5987	388	429	3458	0.987624	0.987232	0.988448	0.988265	7286	0.999314	1
TAPBP	mcf	qbl	622	671	5988	385	424	3463	0.987621	0.987362	0.988434	0.988265	7281	0.998628	1
TAPBP	cox	pgf	627	685	5929	375	426	3420	0.988038	0.987562	0.988463	0.988341	7241	0.993142	1
TAPBP	dbb	pgf	627	685	5929	375	426	3420	0.988038	0.987562	0.988463	0.988341	7241	0.993142	1
TAPBP	cox	mcf	626	680	5930	370	423	3425	0.988179	0.987559	0.988449	0.988342	7236	0.992456	1
TAPBP	dbb	mcf	626	680	5930	370	423	3425	0.988179	0.987559	0.988449	0.988342	7236	0.992456	1
TAPBP	cox	qbl	33	136	6523	52	144	3743	0.968485	0.978824	0.988524	0.988228	6692	0.917844	5
TAPBP	dbb	qbl	33	136	6523	52	144	3743	0.968485	0.978824	0.988524	0.988228	6692	0.917844	5
TAPBP	apd	qbl	0	6659	0	0	3887	0	0	0.988326	0	0.988326	6659	0.913318	6
TAPBP	mann	qbl	0	6659	0	0	3887	0	0	0.988326	0	0.988326	6659	0.913318	6
TAPBP	qbl	ssto	6659	0	0	3887	0	0	0.988326	0	0	0.988326	6659	0.913318	6
TAPBP	qbl	qbl	0	0	6659	0	0	3887	0	0	0.988326	0.988326	6659	0.913318	6
TAPBP	mcf	pgf	5	9	6605	5	3	3843	0.98	0.993333	0.988363	0.988364	6619	0.907832	7
TAPBP	apd	pgf	0	6614	0	0	3846	0	0	0.98837	0	0.98837	6614	0.907146	8
TAPBP	mann	pgf	0	6614	0	0	3846	0	0	0.98837	0	0.98837	6614	0.907146	8
TAPBP	pgf	ssto	6614	0	0	3846	0	0	0.98837	0	0	0.98837	6614	0.907146	8
TAPBP	pgf	pgf	0	0	6614	0	0	3846	0	0	0.98837	0.98837	6614	0.907146	8
TAPBP	apd	mcf	0	6610	0	0	3848	0	0	0.988357	0	0.988357	6610	0.906597	9
TAPBP	mann	mcf	0	6610	0	0	3848	0	0	0.988357	0	0.988357	6610	0.906597	9
TAPBP	mcf	ssto	6610	0	0	3848	0	0	0.988357	0	0	0.988357	6610	0.906597	9
TAPBP	mcf	mcf	0	0	6610	0	0	3848	0	0	0.988357	0.988357	6610	0.906597	9
TAPBP	apd	cox	0	6556	0	0	3795	0	0	0.988423	0	0.988423	6556	0.899191	10
TAPBP	apd	dbb	0	6556	0	0	3795	0	0	0.988423	0	0.988423	6556	0.899191	10
TAPBP	cox	dbb	0	0	6556	3795	0	3795	0.988423	0	0.988423	0.988423	6556	0.899191	10
TAPBP	cox	mann	6556	0	0	3795	0	0	0.988423	0	0	0.988423	6556	0.899191	10
TAPBP	cox	ssto	6556	0	0	3795	0	0	0.988423	0	0	0.988423	6556	0.899191	10
TAPBP	dbb	mann	6556	0	0	3795	0	0	0.988423	0	0	0.988423	6556	0.899191	10
TAPBP	dbb	ssto	6556	0	0	3795	0	0	0.988423	0	0	0.988423	6556	0.899191	10
TAPBP	cox	cox	0	0	6556	0	0	3795	0	0	0.988423	0.988423	6556	0.899191	10
TAPBP	dbb	dbb	0	0	6556	0	0	3795	0	0	0.988423	0.988423	6556	0.899191	10
TAPBP	apd	mann	0	0	0	0	0	0	0	0	0	0	0	0	11
TAPBP	apd	ssto	0	0	0	0	0	0	0	0	0	0	0	0	11
TAPBP	mann	ssto	0	0	0	0	0	0	0	0	0	0	0	0	11
TAPBP	apd	apd	0	0	0	0	0	0	0	0	0	0	0	0	11
TAPBP	mann	mann	0	0	0	0	0	0	0	0	0	0	0	0	11
TAPBP	ssto	ssto	0	0	0	0	0	0	0	0	0	0	0	0	11
HLA-DRA	cox	mann	4602	5298	7830	2185	2509	3525	0.990504	0.990529	0.990996	0.990729	17730	0.99467	1
HLA-DRA	cox	mcf	5556	5294	6876	2563	2511	3147	0.990774	0.990514	0.990846	0.990724	17726	0.994446	1
HLA-DRA	cox	ssto	5556	5294	6876	2563	2511	3147	0.990774	0.990514	0.990846	0.990724	17726	0.994446	1
HLA-DRA	cox	qbl	5556	5292	6876	2563	2507	3147	0.990774	0.990525	0.990846	0.990728	17724	0.994334	1
HLA-DRA	mann	pgf	6426	2143	6702	3063	1115	2971	0.990467	0.989594	0.991134	0.990637	15271	0.856718	4
HLA-DRA	mcf	pgf	6417	3092	5753	3062	1490	2596	0.990457	0.990362	0.990975	0.990633	15262	0.856213	5
HLA-DRA	pgf	ssto	3092	6417	5753	1490	3062	2596	0.990362	0.990457	0.990975	0.990633	15262	0.856213	5
HLA-DRA	pgf	qbl	3092	6415	5753	1490	3058	2596	0.990362	0.990466	0.990975	0.990637	15260	0.856101	6
HLA-DRA	cox	dbb	4655	2437	7777	2177	1174	3533	0.990647	0.990365	0.990914	0.99074	14869	0.834165	7
HLA-DRA	dbb	mann	1028	3942	9186	550	1877	4157	0.9893	0.990477	0.990949	0.990698	14156	0.794165	8
HLA-DRA	dbb	mcf	1983	3939	8231	928	1879	3779	0.99064	0.99046	0.990818	0.990693	14153	0.793997	9
HLA-DRA	dbb	ssto	1983	3939	8231	928	1879	3779	0.99064	0.99046	0.990818	0.990693	14153	0.793997	9
HLA-DRA	dbb	qbl	1983	3937	8231	928	1875	3779	0.99064	0.990475	0.990818	0.990697	14151	0.793885	10
HLA-DRA	mann	mcf	968	10	12160	384	8	5650	0.992066	0.984	0.990707	0.990802	13138	0.737055	11
HLA-DRA	mann	qbl	970	10	12158	388	8	5646	0.992	0.984	0.990712	0.990802	13138	0.737055	11
HLA-DRA	mann	ssto	968	10	12160	384	8	5650	0.992066	0.984	0.990707	0.990802	13138	0.737055	11
HLA-DRA	apd	mann	0	13128	0	0	6034	0	0	0.990807	0	0.990807	13128	0.736494	12
HLA-DRA	mann	mann	0	0	13128	0	0	6034	0	0	0.990807	0.990807	13128	0.736494	12
HLA-DRA	dbb	pgf	4028	2659	6186	1956	1335	2751	0.990288	0.989959	0.991106	0.990613	12873	0.722188	13
HLA-DRA	cox	pgf	3860	273	8572	1842	218	3868	0.990456	0.984029	0.990975	0.990668	12705	0.712763	14
HLA-DRA	apd	cox	0	12432	0	0	5710	0	0	0.990814	0	0.990814	12432	0.697447	15
HLA-DRA	cox	cox	0	0	12432	0	0	5710	0	0	0.990814	0.990814	12432	0.697447	15
HLA-DRA	apd	mcf	0	12170	0	0	5658	0	0	0.990702	0	0.990702	12170	0.682749	16
HLA-DRA	apd	ssto	0	12170	0	0	5658	0	0	0.990702	0	0.990702	12170	0.682749	16
HLA-DRA	mcf	qbl	2	0	12168	4	0	5654	0.96	0	0.990707	0.990702	12170	0.682749	16
HLA-DRA	mcf	ssto	0	0	12170	5658	0	5658	0.990702	0	0.990702	0.990702	12170	0.682749	16
HLA-DRA	qbl	ssto	0	2	12168	5654	4	5654	0.990707	0.96	0.990707	0.990704	12170	0.682749	16
HLA-DRA	mcf	mcf	0	0	12170	0	0	5658	0	0	0.990702	0.990702	12170	0.682749	16
HLA-DRA	ssto	ssto	0	0	12170	0	0	5658	0	0	0.990702	0.990702	12170	0.682749	16
HLA-DRA	apd	qbl	0	12168	0	0	5654	0	0	0.990707	0	0.990707	12168	0.682637	17
HLA-DRA	qbl	qbl	0	0	12168	0	0	5654	0	0	0.990707	0.990707	12168	0.682637	17
HLA-DRA	apd	dbb	0	10214	0	0	4707	0	0	0.990783	0	0.990783	10214	0.573015	18
HLA-DRA	dbb	dbb	0	0	10214	0	0	4707	0	0	0.990783	0.990783	10214	0.573015	18
HLA-DRA	apd	pgf	0	8845	0	0	4086	0	0	0.990761	0	0.990761	8845	0.496213	19
HLA-DRA	pgf	pgf	0	0	8845	0	0	4086	0	0	0.990761	0.990761	8845	0.496213	19
HLA-DRA	apd	apd	0	0	0	0	0	0	0	0	0	0	0	0	20
BAG6	cox	mann	115	91	4025	56	43	2153	0.990261	0.990549	0.989302	0.989355	4231	0.999528	1
BAG6	mann	qbl	90	115	4026	41	56	2155	0.990889	0.990261	0.989295	0.989355	4231	0.999528	1
BAG6	mann	ssto	91	115	4025	43	56	2153	0.990549	0.990261	0.989302	0.989355	4231	0.999528	1
BAG6	mcf	qbl	88	120	4021	42	62	2149	0.990455	0.989667	0.989311	0.989345	4229	0.999055	1
BAG6	cox	mcf	119	88	4021	60	42	2149	0.989916	0.990455	0.989311	0.989352	4228	0.998819	1
BAG6	dbb	qbl	87	115	4026	40	58	2153	0.990805	0.989913	0.989305	0.989352	4228	0.998819	1
BAG6	mcf	ssto	88	119	4021	42	60	2149	0.990455	0.989916	0.989311	0.989352	4228	0.998819	1
BAG6	cox	dbb	114	87	4026	56	40	2153	0.990175	0.990805	0.989305	0.989359	4227	0.998583	1
BAG6	dbb	ssto	87	114	4026	40	56	2153	0.990805	0.990175	0.989305	0.989359	4227	0.998583	1
BAG6	cox	pgf	76	53	4064	34	22	2175	0.991053	0.991698	0.989296	0.989358	4193	0.99055	1
BAG6	pgf	qbl	52	76	4065	20	34	2177	0.992308	0.991053	0.989289	0.989358	4193	0.99055	1
BAG6	pgf	ssto	53	76	4064	22	34	2175	0.991698	0.991053	0.989296	0.989358	4193	0.99055	1
BAG6	mann	pgf	41	42	4075	21	22	2175	0.989756	0.989524	0.989325	0.989331	4158	0.982282	6
BAG6	mcf	pgf	41	49	4068	23	29	2168	0.98878	0.988163	0.989341	0.989322	4158	0.982282	6
BAG6	dbb	pgf	40	44	4073	21	25	2172	0.9895	0.988636	0.989335	0.989329	4157	0.982046	7
BAG6	apd	qbl	0	4141	0	0	2211	0	0	0.989321	0	0.989321	4141	0.978266	8
BAG6	cox	qbl	0	1	4140	2209	2	2209	0.989329	0.96	0.989329	0.989325	4141	0.978266	8
BAG6	qbl	ssto	1	0	4140	2	0	2209	0.96	0	0.989329	0.989321	4141	0.978266	8
BAG6	qbl	qbl	0	0	4141	0	0	2211	0	0	0.989321	0.989321	4141	0.978266	8
BAG6	apd	cox	0	4140	0	0	2209	0	0	0.989329	0	0.989329	4140	0.97803	9
BAG6	apd	ssto	0	4140	0	0	2209	0	0	0.989329	0	0.989329	4140	0.97803	9
BAG6	cox	ssto	0	0	4140	2209	0	2209	0.989329	0	0.989329	0.989329	4140	0.97803	9
BAG6	cox	cox	0	0	4140	0	0	2209	0	0	0.989329	0.989329	4140	0.97803	9
BAG6	ssto	ssto	0	0	4140	0	0	2209	0	0	0.989329	0.989329	4140	0.97803	9
BAG6	mann	mcf	9	2	4107	7	2	2189	0.984444	0.98	0.98934	0.989325	4118	0.972833	10
BAG6	apd	pgf	0	4117	0	0	2197	0	0	0.989327	0	0.989327	4117	0.972596	11
BAG6	dbb	mann	1	4	4112	0	3	2193	1	0.985	0.989334	0.989332	4117	0.972596	11
BAG6	pgf	pgf	0	0	4117	0	0	2197	0	0	0.989327	0.989327	4117	0.972596	11
BAG6	apd	mann	0	4116	0	0	2196	0	0	0.989329	0	0.989329	4116	0.97236	12
BAG6	mann	mann	0	0	4116	0	0	2196	0	0	0.989329	0.989329	4116	0.97236	12
BAG6	dbb	mcf	5	1	4108	4	2	2189	0.984	0.96	0.989343	0.989329	4114	0.971888	13
BAG6	apd	dbb	0	4113	0	0	2193	0	0	0.989336	0	0.989336	4113	0.971651	14
BAG6	dbb	dbb	0	0	4113	0	0	2193	0	0	0.989336	0.989336	4113	0.971651	14
BAG6	apd	mcf	0	4109	0	0	2191	0	0	0.989336	0	0.989336	4109	0.970706	15
BAG6	mcf	mcf	0	0	4109	0	0	2191	0	0	0.989336	0.989336	4109	0.970706	15
BAG6	apd	apd	0	0	0	0	0	0	0	0	0	0	0	0	16
HLA-F	cox	dbb	76	87	4025	42	56	2120	0.988947	0.987126	0.989466	0.989408	4188	0.998569	1
HLA-F	cox	mann	101	75	4000	63	47	2099	0.987525	0.987467	0.989505	0.98942	4176	0.995708	1
HLA-F	cox	qbl	80	74	4021	46	47	2116	0.9885	0.987297	0.989475	0.989418	4175	0.99547	1
HLA-F	dbb	pgf	871	60	3241	476	38	1700	0.98907	0.987333	0.989509	0.989386	4172	0.994754	1
HLA-F	pgf	qbl	62	856	3239	40	465	1698	0.987097	0.989136	0.989515	0.989401	4157	0.991178	1
HLA-F	mann	pgf	843	69	3232	456	48	1690	0.989181	0.986087	0.989542	0.989411	4144	0.988078	6
HLA-F	dbb	ssto	569	30	3543	316	24	1860	0.988893	0.984	0.9895	0.989377	4142	0.987601	7
HLA-F	qbl	ssto	550	28	3545	303	24	1860	0.988982	0.982857	0.989506	0.989391	4123	0.983071	8
HLA-F	dbb	mann	46	9	4066	30	0	2146	0.986957	1	0.989444	0.989439	4121	0.982594	9
HLA-F	dbb	qbl	20	3	4092	13	0	2163	0.987	1	0.989428	0.989424	4115	0.981164	10
HLA-F	apd	dbb	0	4112	0	0	2176	0	0	0.989416	0	0.989416	4112	0.980448	11
HLA-F	dbb	mcf	4112	0	0	2176	0	0	0.989416	0	0	0.989416	4112	0.980448	11
HLA-F	dbb	dbb	0	0	4112	0	0	2176	0	0	0.989416	0.989416	4112	0.980448	11
HLA-F	cox	pgf	810	10	3291	429	5	1733	0.989407	0.99	0.989468	0.989458	4111	0.98021	12
HLA-F	cox	ssto	531	3	3570	280	2	1882	0.989454	0.986667	0.989457	0.989454	4104	0.978541	13
HLA-F	mann	ssto	530	28	3545	286	24	1860	0.989208	0.982857	0.989506	0.989422	4103	0.978302	14
HLA-F	mann	qbl	7	27	4068	0	17	2146	1	0.987407	0.989449	0.989454	4102	0.978064	15
HLA-F	apd	cox	0	4101	0	0	2162	0	0	0.989456	0	0.989456	4101	0.977825	16
HLA-F	cox	mcf	4101	0	0	2162	0	0	0.989456	0	0	0.989456	4101	0.977825	16
HLA-F	cox	cox	0	0	4101	0	0	2162	0	0	0.989456	0.989456	4101	0.977825	16
HLA-F	apd	qbl	0	4095	0	0	2163	0	0	0.989436	0	0.989436	4095	0.976395	17
HLA-F	mcf	qbl	0	4095	0	0	2163	0	0	0.989436	0	0.989436	4095	0.976395	17
HLA-F	qbl	qbl	0	0	4095	0	0	2163	0	0	0.989436	0.989436	4095	0.976395	17
HLA-F	apd	mann	0	4075	0	0	2146	0	0	0.989467	0	0.989467	4075	0.971626	18
HLA-F	mann	mcf	4075	0	0	2146	0	0	0.989467	0	0	0.989467	4075	0.971626	18
HLA-F	mann	mann	0	0	4075	0	0	2146	0	0	0.989467	0.989467	4075	0.971626	18
HLA-F	pgf	ssto	478	750	2823	257	403	1481	0.989247	0.989253	0.989508	0.98943	4051	0.965904	19
HLA-F	apd	ssto	0	3573	0	0	1884	0	0	0.989454	0	0.989454	3573	0.851931	20
HLA-F	mcf	ssto	0	3573	0	0	1884	0	0	0.989454	0	0.989454	3573	0.851931	20
HLA-F	ssto	ssto	0	0	3573	0	0	1884	0	0	0.989454	0.989454	3573	0.851931	20
HLA-F	apd	pgf	0	3301	0	0	1738	0	0	0.98947	0	0.98947	3301	0.787077	21
HLA-F	mcf	pgf	0	3301	0	0	1738	0	0	0.98947	0	0.98947	3301	0.787077	21
HLA-F	pgf	pgf	0	0	3301	0	0	1738	0	0	0.98947	0.98947	3301	0.787077	21
HLA-F	apd	mcf	0	0	0	0	0	0	0	0	0	0	0	0	22
HLA-F	apd	apd	0	0	0	0	0	0	0	0	0	0	0	0	22
HLA-F	mcf	mcf	0	0	0	0	0	0	0	0	0	0	0	0	22
DAXX	mcf	qbl	6	3	1482	8	3	757	0.973333	0.98	0.989784	0.989698	1491	0.99866	1
DAXX	cox	mcf	2	89	1399	3	43	722	0.97	0.990337	0.989678	0.989691	1490	0.997991	1
DAXX	dbb	mcf	2	89	1399	3	43	722	0.97	0.990337	0.989678	0.989691	1490	0.997991	1
DAXX	mcf	pgf	4	2	1484	6	2	759	0.97	0.98	0.989771	0.989705	1490	0.997991	1
DAXX	apd	mcf	0	1488	0	0	765	0	0	0.989718	0	0.989718	1488	0.996651	1
DAXX	mann	mcf	0	1488	0	0	765	0	0	0.989718	0	0.989718	1488	0.996651	1
DAXX	mcf	ssto	1488	0	0	765	0	0	0.989718	0	0	0.989718	1488	0.996651	1
DAXX	pgf	qbl	3	2	1483	4	3	757	0.973333	0.97	0.989791	0.989731	1488	0.996651	1
DAXX	mcf	mcf	0	0	1488	0	0	765	0	0	0.989718	0.989718	1488	0.996651	1
DAXX	cox	pgf	1	86	1400	3	39	722	0.94	0.99093	0.989686	0.989724	1487	0.995981	1
DAXX	cox	qbl	2	86	1399	3	38	722	0.97	0.991163	0.989678	0.989738	1487	0.995981	1
DAXX	dbb	pgf	1	86	1400	3	39	722	0.94	0.99093	0.989686	0.989724	1487	0.995981	1
DAXX	dbb	qbl	2	86	1399	3	38	722	0.97	0.991163	0.989678	0.989738	1487	0.995981	1
DAXX	apd	pgf	0	1486	0	0	761	0	0	0.989758	0	0.989758	1486	0.995311	1
DAXX	mann	pgf	0	1486	0	0	761	0	0	0.989758	0	0.989758	1486	0.995311	1
DAXX	pgf	ssto	1486	0	0	761	0	0	0.989758	0	0	0.989758	1486	0.995311	1
DAXX	pgf	pgf	0	0	1486	0	0	761	0	0	0.989758	0.989758	1486	0.995311	1
DAXX	apd	qbl	0	1485	0	0	760	0	0	0.989764	0	0.989764	1485	0.994642	1
DAXX	mann	qbl	0	1485	0	0	760	0	0	0.989764	0	0.989764	1485	0.994642	1
DAXX	qbl	ssto	1485	0	0	760	0	0	0.989764	0	0	0.989764	1485	0.994642	1
DAXX	qbl	qbl	0	0	1485	0	0	760	0	0	0.989764	0.989764	1485	0.994642	1
DAXX	apd	cox	0	1401	0	0	725	0	0	0.98965	0	0.98965	1401	0.938379	7
DAXX	apd	dbb	0	1401	0	0	725	0	0	0.98965	0	0.98965	1401	0.938379	7
DAXX	cox	dbb	0	0	1401	725	0	725	0.98965	0	0.98965	0.98965	1401	0.938379	7
DAXX	cox	mann	1401	0	0	725	0	0	0.98965	0	0	0.98965	1401	0.938379	7
DAXX	cox	ssto	1401	0	0	725	0	0	0.98965	0	0	0.98965	1401	0.938379	7
DAXX	dbb	mann	1401	0	0	725	0	0	0.98965	0	0	0.98965	1401	0.938379	7
DAXX	dbb	ssto	1401	0	0	725	0	0	0.98965	0	0	0.98965	1401	0.938379	7
DAXX	cox	cox	0	0	1401	0	0	725	0	0	0.98965	0.98965	1401	0.938379	7
DAXX	dbb	dbb	0	0	1401	0	0	725	0	0	0.98965	0.98965	1401	0.938379	7
DAXX	apd	mann	0	0	0	0	0	0	0	0	0	0	0	0	8
DAXX	apd	ssto	0	0	0	0	0	0	0	0	0	0	0	0	8
DAXX	mann	ssto	0	0	0	0	0	0	0	0	0	0	0	0	8
DAXX	apd	apd	0	0	0	0	0	0	0	0	0	0	0	0	8
DAXX	mann	mann	0	0	0	0	0	0	0	0	0	0	0	0	8
DAXX	ssto	ssto	0	0	0	0	0	0	0	0	0	0	0	0	8
SKIV2L	dbb	pgf	75	105	1114	72	47	651	0.9808	0.991048	0.988312	0.988099	1294	1	1
SKIV2L	mcf	pgf	75	43	1176	72	22	676	0.9808	0.989767	0.988503	0.988099	1294	1	1
SKIV2L	pgf	qbl	43	75	1176	22	72	676	0.989767	0.9808	0.988503	0.988099	1294	1	1
SKIV2L	pgf	ssto	43	75	1176	22	72	676	0.989767	0.9808	0.988503	0.988099	1294	1	1
SKIV2L	cox	dbb	104	67	1122	47	71	652	0.990962	0.978806	0.988378	0.98809	1293	0.999227	1
SKIV2L	cox	mcf	42	67	1184	22	71	677	0.989524	0.978806	0.988564	0.98809	1293	0.999227	1
SKIV2L	cox	qbl	42	67	1184	22	71	677	0.989524	0.978806	0.988564	0.98809	1293	0.999227	1
SKIV2L	cox	ssto	42	67	1184	22	71	677	0.989524	0.978806	0.988564	0.98809	1293	0.999227	1
SKIV2L	apd	mcf	0	1251	0	0	748	0	0	0.988042	0	0.988042	1251	0.96677	3
SKIV2L	apd	qbl	0	1251	0	0	748	0	0	0.988042	0	0.988042	1251	0.96677	3
SKIV2L	apd	ssto	0	1251	0	0	748	0	0	0.988042	0	0.988042	1251	0.96677	3
SKIV2L	dbb	mcf	0	62	1189	723	25	723	0.987839	0.991935	0.987839	0.987943	1251	0.96677	3
SKIV2L	dbb	qbl	0	62	1189	723	25	723	0.987839	0.991935	0.987839	0.987943	1251	0.96677	3
SKIV2L	dbb	ssto	0	62	1189	723	25	723	0.987839	0.991935	0.987839	0.987943	1251	0.96677	3
SKIV2L	mann	mcf	0	1251	0	0	748	0	0	0.988042	0	0.988042	1251	0.96677	3
SKIV2L	mann	qbl	0	1251	0	0	748	0	0	0.988042	0	0.988042	1251	0.96677	3
SKIV2L	mann	ssto	0	1251	0	0	748	0	0	0.988042	0	0.988042	1251	0.96677	3
SKIV2L	mcf	qbl	0	0	1251	748	0	748	0.988042	0	0.988042	0.988042	1251	0.96677	3
SKIV2L	mcf	ssto	0	0	1251	748	0	748	0.988042	0	0.988042	0.988042	1251	0.96677	3
SKIV2L	qbl	ssto	0	0	1251	748	0	748	0.988042	0	0.988042	0.988042	1251	0.96677	3
SKIV2L	mcf	mcf	0	0	1251	0	0	748	0	0	0.988042	0.988042	1251	0.96677	3
SKIV2L	qbl	qbl	0	0	1251	0	0	748	0	0	0.988042	0.988042	1251	0.96677	3
SKIV2L	ssto	ssto	0	0	1251	0	0	748	0	0	0.988042	0.988042	1251	0.96677	3
SKIV2L	cox	pgf	8	1	1218	1	0	698	0.9975	1	0.988539	0.988606	1227	0.948223	4
SKIV2L	apd	cox	0	1226	0	0	699	0	0	0.988597	0	0.988597	1226	0.94745	5
SKIV2L	cox	mann	1226	0	0	699	0	0	0.988597	0	0	0.988597	1226	0.94745	5
SKIV2L	cox	cox	0	0	1226	0	0	699	0	0	0.988597	0.988597	1226	0.94745	5
SKIV2L	apd	pgf	0	1219	0	0	698	0	0	0.988548	0	0.988548	1219	0.94204	6
SKIV2L	mann	pgf	0	1219	0	0	698	0	0	0.988548	0	0.988548	1219	0.94204	6
SKIV2L	pgf	pgf	0	0	1219	0	0	698	0	0	0.988548	0.988548	1219	0.94204	6
SKIV2L	apd	dbb	0	1189	0	0	723	0	0	0.987839	0	0.987839	1189	0.918856	7
SKIV2L	dbb	mann	1189	0	0	723	0	0	0.987839	0	0	0.987839	1189	0.918856	7
SKIV2L	dbb	dbb	0	0	1189	0	0	723	0	0	0.987839	0.987839	1189	0.918856	7
SKIV2L	apd	mann	0	0	0	0	0	0	0	0	0	0	0	0	8
SKIV2L	apd	apd	0	0	0	0	0	0	0	0	0	0	0	0	8
SKIV2L	mann	mann	0	0	0	0	0	0	0	0	0	0	0	0	8
WDR46	mcf	qbl	132	138	1040	81	81	568	0.987727	0.988261	0.989077	0.988855	1310	1	1
WDR46	cox	qbl	125	128	1050	78	73	576	0.98752	0.988594	0.989029	0.988841	1303	0.994656	1
WDR46	dbb	qbl	125	132	1046	78	74	575	0.98752	0.988788	0.989006	0.988841	1303	0.994656	1
WDR46	pgf	qbl	96	187	991	58	103	546	0.987917	0.988984	0.988981	0.988901	1274	0.972519	3
WDR46	cox	mcf	10	7	1165	8	3	646	0.984	0.991429	0.98891	0.988883	1182	0.90229	4
WDR46	dbb	mcf	10	11	1161	8	4	645	0.984	0.992727	0.988889	0.988883	1182	0.90229	4
WDR46	cox	pgf	93	5	1082	51	1	603	0.989032	0.996	0.988854	0.988898	1180	0.900763	5
WDR46	dbb	pgf	92	8	1079	51	2	602	0.988913	0.995	0.988842	0.988889	1179	0.9	6
WDR46	apd	qbl	0	1178	0	0	649	0	0	0.988981	0	0.988981	1178	0.899237	7
WDR46	mann	qbl	0	1178	0	0	649	0	0	0.988981	0	0.988981	1178	0.899237	7
WDR46	qbl	ssto	1178	0	0	649	0	0	0.988981	0	0	0.988981	1178	0.899237	7
WDR46	qbl	qbl	0	0	1178	0	0	649	0	0	0.988981	0.988981	1178	0.899237	7
WDR46	apd	cox	0	1175	0	0	654	0	0	0.988868	0	0.988868	1175	0.896947	8
WDR46	cox	dbb	4	0	1171	1	0	653	0.995	0	0.988847	0.988868	1175	0.896947	8
WDR46	cox	mann	1175	0	0	654	0	0	0.988868	0	0	0.988868	1175	0.896947	8
WDR46	cox	ssto	1175	0	0	654	0	0	0.988868	0	0	0.988868	1175	0.896947	8
WDR46	cox	cox	0	0	1175	0	0	654	0	0	0.988868	0.988868	1175	0.896947	8
WDR46	mcf	pgf	87	2	1085	48	3	601	0.988966	0.97	0.988922	0.988893	1174	0.896183	9
WDR46	apd	mcf	0	1172	0	0	649	0	0	0.988925	0	0.988925	1172	0.894656	10
WDR46	mann	mcf	0	1172	0	0	649	0	0	0.988925	0	0.988925	1172	0.894656	10
WDR46	mcf	ssto	1172	0	0	649	0	0	0.988925	0	0	0.988925	1172	0.894656	10
WDR46	mcf	mcf	0	0	1172	0	0	649	0	0	0.988925	0.988925	1172	0.894656	10
WDR46	apd	dbb	0	1171	0	0	653	0	0	0.988847	0	0.988847	1171	0.893893	11
WDR46	dbb	mann	1171	0	0	653	0	0	0.988847	0	0	0.988847	1171	0.893893	11
WDR46	dbb	ssto	1171	0	0	653	0	0	0.988847	0	0	0.988847	1171	0.893893	11
WDR46	dbb	dbb	0	0	1171	0	0	653	0	0	0.988847	0.988847	1171	0.893893	11
WDR46	apd	pgf	0	1087	0	0	604	0	0	0.988887	0	0.988887	1087	0.829771	12
WDR46	mann	pgf	0	1087	0	0	604	0	0	0.988887	0	0.988887	1087	0.829771	12
WDR46	pgf	ssto	1087	0	0	604	0	0	0.988887	0	0	0.988887	1087	0.829771	12
WDR46	pgf	pgf	0	0	1087	0	0	604	0	0	0.988887	0.988887	1087	0.829771	12
WDR46	apd	mann	0	0	0	0	0	0	0	0	0	0	0	0	13
WDR46	apd	ssto	0	0	0	0	0	0	0	0	0	0	0	0	13
WDR46	mann	ssto	0	0	0	0	0	0	0	0	0	0	0	0	13
WDR46	apd	apd	0	0	0	0	0	0	0	0	0	0	0	0	13
WDR46	mann	mann	0	0	0	0	0	0	0	0	0	0	0	0	13
WDR46	ssto	ssto	0	0	0	0	0	0	0	0	0	0	0	0	13
FLOT1	cox	pgf	51	27	2470	26	18	1260	0.989804	0.986667	0.989798	0.989765	2548	1	1
FLOT1	cox	dbb	54	26	2467	28	18	1258	0.98963	0.986154	0.989801	0.989761	2547	0.999608	1
FLOT1	cox	qbl	52	26	2469	27	18	1259	0.989615	0.986154	0.989802	0.989761	2547	0.999608	1
FLOT1	cox	ssto	53	26	2468	29	18	1257	0.989057	0.986154	0.989814	0.989761	2547	0.999608	1
FLOT1	apd	cox	0	2521	0	0	1286	0	0	0.989798	0	0.989798	2521	0.989403	3
FLOT1	cox	mann	2521	0	0	1286	0	0	0.989798	0	0	0.989798	2521	0.989403	3
FLOT1	cox	mcf	2521	0	0	1286	0	0	0.989798	0	0	0.989798	2521	0.989403	3
FLOT1	cox	cox	0	0	2521	0	0	1286	0	0	0.989798	0.989798	2521	0.989403	3
FLOT1	apd	pgf	0	2497	0	0	1278	0	0	0.989764	0	0.989764	2497	0.979984	4
FLOT1	dbb	pgf	0	4	2493	1276	2	1276	0.989763	0.99	0.989763	0.989764	2497	0.979984	4
FLOT1	mann	pgf	0	2497	0	0	1278	0	0	0.989764	0	0.989764	2497	0.979984	4
FLOT1	mcf	pgf	0	2497	0	0	1278	0	0	0.989764	0	0.989764	2497	0.979984	4
FLOT1	pgf	qbl	2	0	2495	1	0	1277	0.99	0	0.989764	0.989764	2497	0.979984	4
FLOT1	pgf	ssto	3	0	2494	3	0	1275	0.98	0	0.989775	0.989764	2497	0.979984	4
FLOT1	pgf	pgf	0	0	2497	0	0	1278	0	0	0.989764	0.989764	2497	0.979984	4
FLOT1	dbb	ssto	2	3	2491	3	2	1273	0.97	0.986667	0.989779	0.98976	2496	0.979592	5
FLOT1	qbl	ssto	2	1	2493	3	1	1274	0.97	0.98	0.989779	0.98976	2496	0.979592	5
FLOT1	apd	qbl	0	2495	0	0	1277	0	0	0.989764	0	0.989764	2495	0.979199	6
FLOT1	dbb	qbl	0	2	2493	1276	1	1276	0.989763	0.99	0.989763	0.989763	2495	0.979199	6
FLOT1	mann	qbl	0	2495	0	0	1277	0	0	0.989764	0	0.989764	2495	0.979199	6
FLOT1	mcf	qbl	0	2495	0	0	1277	0	0	0.989764	0	0.989764	2495	0.979199	6
FLOT1	qbl	qbl	0	0	2495	0	0	1277	0	0	0.989764	0.989764	2495	0.979199	6
FLOT1	apd	ssto	0	2494	0	0	1275	0	0	0.989775	0	0.989775	2494	0.978807	7
FLOT1	mann	ssto	0	2494	0	0	1275	0	0	0.989775	0	0.989775	2494	0.978807	7
FLOT1	mcf	ssto	0	2494	0	0	1275	0	0	0.989775	0	0.989775	2494	0.978807	7
FLOT1	ssto	ssto	0	0	2494	0	0	1275	0	0	0.989775	0.989775	2494	0.978807	7
FLOT1	apd	dbb	0	2493	0	0	1276	0	0	0.989763	0	0.989763	2493	0.978414	8
FLOT1	dbb	mann	2493	0	0	1276	0	0	0.989763	0	0	0.989763	2493	0.978414	8
FLOT1	dbb	mcf	2493	0	0	1276	0	0	0.989763	0	0	0.989763	2493	0.978414	8
FLOT1	dbb	dbb	0	0	2493	0	0	1276	0	0	0.989763	0.989763	2493	0.978414	8
FLOT1	apd	mann	0	0	0	0	0	0	0	0	0	0	0	0	9
FLOT1	apd	mcf	0	0	0	0	0	0	0	0	0	0	0	0	9
FLOT1	mann	mcf	0	0	0	0	0	0	0	0	0	0	0	0	9
FLOT1	apd	apd	0	0	0	0	0	0	0	0	0	0	0	0	9
FLOT1	mann	mann	0	0	0	0	0	0	0	0	0	0	0	0	9
FLOT1	mcf	mcf	0	0	0	0	0	0	0	0	0	0	0	0	9
LTA	cox	mann	291	311	2920	145	176	1550	0.990034	0.988682	0.989384	0.989375	3522	0.999716	1
LTA	cox	pgf	291	311	2920	145	176	1550	0.990034	0.988682	0.989384	0.989375	3522	0.999716	1
LTA	cox	ssto	291	311	2920	145	176	1550	0.990034	0.988682	0.989384	0.989375	3522	0.999716	1
LTA	cox	dbb	379	152	2832	189	92	1506	0.990026	0.987895	0.989364	0.989373	3363	0.954584	2
LTA	cox	mcf	379	152	2832	189	92	1506	0.990026	0.987895	0.989364	0.989373	3363	0.954584	2
LTA	cox	qbl	379	152	2832	189	92	1506	0.990026	0.987895	0.989364	0.989373	3363	0.954584	2
LTA	dbb	mann	49	296	2935	31	159	1567	0.987347	0.989257	0.989322	0.989287	3280	0.931025	3
LTA	dbb	pgf	49	296	2935	31	159	1567	0.987347	0.989257	0.989322	0.989287	3280	0.931025	3
LTA	dbb	ssto	49	296	2935	31	159	1567	0.987347	0.989257	0.989322	0.989287	3280	0.931025	3
LTA	mann	mcf	296	49	2935	159	31	1567	0.989257	0.987347	0.989322	0.989287	3280	0.931025	3
LTA	mann	qbl	296	49	2935	159	31	1567	0.989257	0.987347	0.989322	0.989287	3280	0.931025	3
LTA	mcf	pgf	49	296	2935	31	159	1567	0.987347	0.989257	0.989322	0.989287	3280	0.931025	3
LTA	mcf	ssto	49	296	2935	31	159	1567	0.987347	0.989257	0.989322	0.989287	3280	0.931025	3
LTA	pgf	qbl	296	49	2935	159	31	1567	0.989257	0.987347	0.989322	0.989287	3280	0.931025	3
LTA	qbl	ssto	49	296	2935	31	159	1567	0.987347	0.989257	0.989322	0.989287	3280	0.931025	3
LTA	apd	mann	0	3231	0	0	1726	0	0	0.989316	0	0.989316	3231	0.917116	4
LTA	apd	pgf	0	3231	0	0	1726	0	0	0.989316	0	0.989316	3231	0.917116	4
LTA	apd	ssto	0	3231	0	0	1726	0	0	0.989316	0	0.989316	3231	0.917116	4
LTA	mann	pgf	0	0	3231	1726	0	1726	0.989316	0	0.989316	0.989316	3231	0.917116	4
LTA	mann	ssto	0	0	3231	1726	0	1726	0.989316	0	0.989316	0.989316	3231	0.917116	4
LTA	pgf	ssto	0	0	3231	1726	0	1726	0.989316	0	0.989316	0.989316	3231	0.917116	4
LTA	mann	mann	0	0	3231	0	0	1726	0	0	0.989316	0.989316	3231	0.917116	4
LTA	pgf	pgf	0	0	3231	0	0	1726	0	0	0.989316	0.989316	3231	0.917116	4
LTA	ssto	ssto	0	0	3231	0	0	1726	0	0	0.989316	0.989316	3231	0.917116	4
LTA	apd	cox	0	3211	0	0	1695	0	0	0.989443	0	0.989443	3211	0.911439	5
LTA	cox	cox	0	0	3211	0	0	1695	0	0	0.989443	0.989443	3211	0.911439	5
LTA	apd	dbb	0	2984	0	0	1598	0	0	0.98929	0	0.98929	2984	0.847005	6
LTA	apd	mcf	0	2984	0	0	1598	0	0	0.98929	0	0.98929	2984	0.847005	6
LTA	apd	qbl	0	2984	0	0	1598	0	0	0.98929	0	0.98929	2984	0.847005	6
LTA	dbb	mcf	0	0	2984	1598	0	1598	0.98929	0	0.98929	0.98929	2984	0.847005	6
LTA	dbb	qbl	0	0	2984	1598	0	1598	0.98929	0	0.98929	0.98929	2984	0.847005	6
LTA	mcf	qbl	0	0	2984	1598	0	1598	0.98929	0	0.98929	0.98929	2984	0.847005	6
LTA	dbb	dbb	0	0	2984	0	0	1598	0	0	0.98929	0.98929	2984	0.847005	6
LTA	mcf	mcf	0	0	2984	0	0	1598	0	0	0.98929	0.98929	2984	0.847005	6
LTA	qbl	qbl	0	0	2984	0	0	1598	0	0	0.98929	0.98929	2984	0.847005	6
LTA	apd	apd	0	0	0	0	0	0	0	0	0	0	0	0	7
CLIC1	cox	mann	8	8	3837	0	4	1776	1	0.99	0.990743	0.99076	3853	1	1
CLIC1	cox	dbb	9	7	3836	0	3	1776	1	0.991429	0.99074	0.990763	3852	0.99974	1
CLIC1	cox	mcf	8	7	3837	0	3	1776	1	0.991429	0.990743	0.990763	3852	0.99974	1
CLIC1	cox	pgf	9	7	3836	0	3	1776	1	0.991429	0.99074	0.990763	3852	0.99974	1
CLIC1	cox	qbl	9	7	3836	0	3	1776	1	0.991429	0.99074	0.990763	3852	0.99974	1
CLIC1	cox	ssto	8	7	3837	0	3	1776	1	0.991429	0.990743	0.990763	3852	0.99974	1
CLIC1	apd	cox	0	3845	0	0	1776	0	0	0.990762	0	0.990762	3845	0.997924	1
CLIC1	apd	mann	0	3845	0	0	1780	0	0	0.990741	0	0.990741	3845	0.997924	1
CLIC1	dbb	mann	0	2	3843	1779	1	1779	0.990742	0.99	0.990742	0.990741	3845	0.997924	1
CLIC1	mann	mcf	1	0	3844	1	0	1779	0.98	0	0.990744	0.990741	3845	0.997924	1
CLIC1	mann	pgf	2	0	3843	1	0	1779	0.99	0	0.990742	0.990741	3845	0.997924	1
CLIC1	mann	qbl	2	0	3843	1	0	1779	0.99	0	0.990742	0.990741	3845	0.997924	1
CLIC1	mann	ssto	1	0	3844	1	0	1779	0.98	0	0.990744	0.990741	3845	0.997924	1
CLIC1	cox	cox	0	0	3845	0	0	1776	0	0	0.990762	0.990762	3845	0.997924	1
CLIC1	mann	mann	0	0	3845	0	0	1780	0	0	0.990741	0.990741	3845	0.997924	1
CLIC1	apd	mcf	0	3844	0	0	1779	0	0	0.990744	0	0.990744	3844	0.997664	1
CLIC1	apd	ssto	0	3844	0	0	1779	0	0	0.990744	0	0.990744	3844	0.997664	1
CLIC1	dbb	mcf	0	1	3843	1779	0	1779	0.990742	1	0.990742	0.990743	3844	0.997664	1
CLIC1	dbb	qbl	1	1	3842	0	0	1779	1	1	0.990739	0.990744	3844	0.997664	1
CLIC1	dbb	ssto	0	1	3843	1779	0	1779	0.990742	1	0.990742	0.990743	3844	0.997664	1
CLIC1	mcf	pgf	1	0	3843	0	0	1779	1	0	0.990742	0.990744	3844	0.997664	1
CLIC1	mcf	qbl	1	0	3843	0	0	1779	1	0	0.990742	0.990744	3844	0.997664	1
CLIC1	mcf	ssto	0	0	3844	1779	0	1779	0.990744	0	0.990744	0.990744	3844	0.997664	1
CLIC1	pgf	qbl	1	1	3842	0	0	1779	1	1	0.990739	0.990744	3844	0.997664	1
CLIC1	pgf	ssto	0	1	3843	1779	0	1779	0.990742	1	0.990742	0.990743	3844	0.997664	1
CLIC1	qbl	ssto	0	1	3843	1779	0	1779	0.990742	1	0.990742	0.990743	3844	0.997664	1
CLIC1	mcf	mcf	0	0	3844	0	0	1779	0	0	0.990744	0.990744	3844	0.997664	1
CLIC1	ssto	ssto	0	0	3844	0	0	1779	0	0	0.990744	0.990744	3844	0.997664	1
CLIC1	apd	dbb	0	3843	0	0	1779	0	0	0.990742	0	0.990742	3843	0.997405	1
CLIC1	apd	pgf	0	3843	0	0	1779	0	0	0.990742	0	0.990742	3843	0.997405	1
CLIC1	apd	qbl	0	3843	0	0	1779	0	0	0.990742	0	0.990742	3843	0.997405	1
CLIC1	dbb	pgf	0	0	3843	1779	0	1779	0.990742	0	0.990742	0.990742	3843	0.997405	1
CLIC1	dbb	dbb	0	0	3843	0	0	1779	0	0	0.990742	0.990742	3843	0.997405	1
CLIC1	pgf	pgf	0	0	3843	0	0	1779	0	0	0.990742	0.990742	3843	0.997405	1
CLIC1	qbl	qbl	0	0	3843	0	0	1779	0	0	0.990742	0.990742	3843	0.997405	1
CLIC1	apd	apd	0	0	0	0	0	0	0	0	0	0	0	0	6
PRRC2A	cox	mann	622	646	6600	344	346	3541	0.988939	0.989288	0.98927	0.989245	7868	0.998857	1
PRRC2A	mann	qbl	648	620	6598	348	343	3539	0.989259	0.988935	0.989273	0.989245	7866	0.998604	1
PRRC2A	mann	ssto	647	620	6599	348	343	3539	0.989243	0.988935	0.989274	0.989245	7866	0.998604	1
PRRC2A	cox	pgf	889	631	6333	483	344	3402	0.989134	0.989097	0.989256	0.98923	7853	0.996953	1
PRRC2A	pgf	ssto	630	885	6334	343	479	3403	0.989111	0.989175	0.989255	0.989234	7849	0.996445	1
PRRC2A	pgf	qbl	630	884	6334	343	479	3403	0.989111	0.989163	0.989255	0.989233	7848	0.996318	1
PRRC2A	cox	dbb	579	474	6643	309	255	3576	0.989326	0.989241	0.989234	0.989241	7696	0.977022	6
PRRC2A	dbb	qbl	476	577	6641	257	308	3574	0.989202	0.989324	0.989237	0.989241	7694	0.976768	7
PRRC2A	dbb	ssto	475	577	6642	257	308	3574	0.989179	0.989324	0.989238	0.989241	7694	0.976768	7
PRRC2A	cox	mcf	817	410	6405	414	217	3471	0.989865	0.989415	0.989162	0.989251	7632	0.968897	8
PRRC2A	mcf	qbl	412	815	6403	219	413	3469	0.989369	0.989865	0.989164	0.98925	7630	0.968643	9
PRRC2A	mcf	ssto	411	815	6404	219	413	3469	0.989343	0.989865	0.989166	0.98925	7630	0.968643	9
PRRC2A	dbb	pgf	482	329	6635	271	186	3560	0.988755	0.988693	0.989269	0.98921	7446	0.945284	10
PRRC2A	mann	mcf	618	187	6628	319	120	3568	0.989676	0.987166	0.989234	0.989218	7433	0.943633	11
PRRC2A	dbb	mann	185	314	6932	118	174	3713	0.987243	0.988917	0.989287	0.989221	7431	0.943379	12
PRRC2A	mcf	pgf	369	518	6446	213	271	3475	0.988455	0.989537	0.989218	0.989202	7333	0.930938	13
PRRC2A	mann	pgf	297	15	6949	153	12	3734	0.989697	0.984	0.989253	0.98926	7261	0.921798	14
PRRC2A	dbb	mcf	444	142	6673	228	85	3603	0.98973	0.988028	0.989201	0.989211	7259	0.921544	15
PRRC2A	apd	mann	0	7246	0	0	3887	0	0	0.989271	0	0.989271	7246	0.919893	16
[truncated: 1,745 more rows]

## Sheet: B.weighting_of_haplotype_pairs
gene_name	apd_apd	cox_cox	dbb_dbb	mann_mann	mcf_mcf	pgf_pgf	qbl_qbl	ssto_ssto	apd_cox	apd_dbb	apd_mann	apd_mcf	apd_pgf	apd_qbl	apd_ssto	cox_dbb	cox_mann	cox_mcf	cox_pgf	cox_qbl	cox_ssto	dbb_mann	dbb_mcf	dbb_pgf	dbb_qbl	dbb_ssto	mann_mcf	mann_pgf	mann_qbl	mann_ssto	mcf_pgf	mcf_qbl	mcf_ssto	pgf_qbl	pgf_ssto	qbl_ssto
TUBB	0.10196	0.34525	0.10196	0.10196	0.10196	0.10196	0.04327	0.10168	0.3808	0.10196	0.10196	0.10196	0.10196	0.1094	0.10196	0.3808	0.3808	0.3808	0.3808	0.38824	0.3808	0.10196	0.10196	0.10196	0.1094	0.10196	0.10196	0.10196	0.1094	0.10196	0.10196	0.1094	0.10196	0.1094	0.10196	0.1094
PPP1R18	0.13463	0.16029	0.13463	0.14439	0.14439	0.1443	0.13738	0	0.16441	0.13463	0.14445	0.14445	0.14445	0.14463	0.13463	0.16441	0.16449	0.16449	0.16449	0.16467	0.16029	0.14445	0.14445	0.14445	0.14463	0.13463	0.14439	0.14439	0.14471	0.14439	0.14439	0.14471	0.14439	0.14471	0.1443	0.13738
HLA-A	0.18919	0.19925	0.01951	0.32551	0	0.07296	0.05087	0.14273	0.21025	0.20536	0.51451	0.18919	0.20295	0.23971	0.33169	0.21543	0.52457	0.19925	0.21609	0.24977	0.34175	0.3411	0.01951	0.08713	0.06824	0.15841	0.32551	0.39791	0.33494	0.33985	0.07296	0.05087	0.14273	0.12319	0.2151	0.15212
VARS	0.19942	0.2006	0.20028	0	0.19942	0.20028	0	0	0.20454	0.20411	0.19942	0.19942	0.20411	0.19942	0.19942	0.2007	0.2006	0.20454	0.2007	0.2006	0.2006	0.20028	0.20411	0.20028	0.20028	0.20028	0.19942	0.20028	0	0	0.20411	0.19942	0.19942	0.20028	0.20028	0
PBX2	0.13229	0.15759	0	0.1543	0.13184	0.14035	0.1524	0.13122	0.1579	0.13229	0.1543	0.13267	0.14394	0.15327	0.13354	0.15759	0.17261	0.1581	0.16847	0.15945	0.15904	0.1543	0.13184	0.14035	0.1524	0.13122	0.1543	0.15655	0.17365	0.15534	0.14411	0.15313	0.13371	0.16363	0.14415	0.1543
HLA-DMB	0.08993	0.05564	0.14352	0.12552	0.14161	0.16219	0.1465	0.1351	0.14131	0.14683	0.12552	0.17856	0.1965	0.1465	0.16449	0.17414	0.1769	0.14161	0.16727	0.18077	0.14917	0.14683	0.1758	0.19401	0.15014	0.1758	0.17856	0.1965	0.1465	0.16449	0.16727	0.18242	0.14917	0.20063	0.16711	0.18242
TAP2	0.06217	0.17462	0.08214	0.1571	0.13801	0.16252	0.16127	0.06217	0.19084	0.08439	0.17518	0.16788	0.17578	0.17637	0.06217	0.19466	0.18756	0.19004	0.18578	0.18756	0.19084	0.19412	0.18729	0.19497	0.19532	0.08439	0.17547	0.17207	0.16127	0.17518	0.17677	0.17547	0.16788	0.17207	0.17578	0.17637
HLA-DOB	0.1481	0.24859	0.13172	0	0.14996	0.17353	0	0.1481	0.26803	0.1481	0.1481	0.17498	0.17498	0.1481	0.1481	0.26803	0.24859	0.27217	0.27341	0.24859	0.26803	0.13172	0.17498	0.17498	0.13172	0.1481	0.14996	0.17353	0	0.1481	0.17353	0.14996	0.17498	0.17353	0.17498	0.1481
EHMT2	0.15995	0.16997	0.16967	0	0.15995	0.16997	0.17047	0	0.17523	0.17523	0.15995	0.15995	0.17523	0.17047	0.15995	0.16997	0.16997	0.17523	0.16997	0.17523	0.16997	0.16967	0.17523	0.16997	0.17523	0.16967	0.15995	0.16997	0.17047	0	0.17523	0.17047	0.15995	0.17523	0.16997	0.17047
PSMB8	0.14286	0.14143	0.00765	0.14143	0.14143	0.14143	0.14143	0.14235	0.145	0.14643	0.145	0.14321	0.145	0.145	0.14286	0.14857	0.14143	0.14321	0.14143	0.14143	0.145	0.14857	0.14679	0.14857	0.14857	0.14643	0.14321	0.14143	0.14143	0.145	0.14321	0.14321	0.14321	0.14143	0.145	0.145
HLA-DPA1	0.01301	0.16383	0.02269	0.39268	0.01301	0.01854	0.35671	0.01953	0.1663	0.02476	0.39383	0.01301	0.02753	0.35925	0.02476	0.17207	0.54251	0.1663	0.17483	0.50655	0.17207	0.40097	0.02476	0.02546	0.36501	0.02269	0.39383	0.40374	0.39268	0.40097	0.02753	0.35925	0.02476	0.36778	0.02546	0.36501
GPSM3	0.13815	0.17658	0	0.13663	0.13716	0.13716	0.13716	0.13716	0.18483	0.13815	0.13815	0.13815	0.13815	0.13815	0.13815	0.17658	0.18403	0.18384	0.18384	0.18384	0.18384	0.13663	0.13716	0.13716	0.13716	0.13716	0.13736	0.13736	0.13736	0.13736	0.13716	0.13716	0.13716	0.13716	0.13716	0.13716
TRIM26	0.09857	0.29772	0.08677	0.19261	0.07683	0.08074	0.08517	0.08159	0.34136	0.0999	0.22932	0.12829	0.1017	0.09857	0.13008	0.32956	0.36169	0.32605	0.3234	0.32796	0.32903	0.21797	0.11784	0.08991	0.08677	0.12206	0.21808	0.21561	0.21663	0.22008	0.11508	0.1165	0.08337	0.08831	0.11984	0.12073
C6orf48	0.20117	0.20017	0.19966	0	0	0.19883	0.20017	0	0.20151	0.20117	0.20117	0.20117	0.20319	0.20151	0.20117	0.20084	0.20017	0.20017	0.20285	0.20084	0.20017	0.19966	0.19966	0.20184	0.20084	0.19966	0	0.19883	0.20017	0	0.19883	0.20017	0	0.20285	0.19883	0.20017
HSPA1L	0.18824	0.20294	0.20294	0	0	0.20294	0.20294	0	0.20294	0.20294	0.18824	0.18824	0.20294	0.20294	0.18824	0.20294	0.20294	0.20294	0.20294	0.20294	0.20294	0.20294	0.20294	0.20294	0.20294	0.20294	0	0.20294	0.20294	0	0.20294	0.20294	0	0.20294	0.20294	0.20294
MDC1	0.08222	0.15176	0.08222	0.15176	0.14971	0.14971	0.13121	0.1014	0.15176	0.08222	0.15176	0.15176	0.15176	0.15176	0.15896	0.15176	0.15176	0.15176	0.15176	0.15176	0.15896	0.15176	0.15176	0.15176	0.15176	0.15896	0.15176	0.15176	0.15176	0.15896	0.15176	0.15176	0.15896	0.15176	0.15896	0.15896
AGPAT1	0.14286	0.14286	0	0.14286	0.14286	0.14286	0.14286	0.14286	0.14286	0.14286	0.14286	0.14286	0.14286	0.14286	0.14286	0.14286	0.14286	0.14286	0.14286	0.14286	0.14286	0.14286	0.14286	0.14286	0.14286	0.14286	0.14286	0.14286	0.14286	0.14286	0.14286	0.14286	0.14286	0.14286	0.14286	0.14286
LTB	0.10714	0.10714	0	0.10714	0.10714	0.35714	0.10714	0.10714	0.10714	0.10714	0.10714	0.10714	0.35714	0.10714	0.10714	0.10714	0.10714	0.10714	0.35714	0.10714	0.10714	0.10714	0.10714	0.35714	0.10714	0.10714	0.10714	0.35714	0.10714	0.10714	0.35714	0.10714	0.10714	0.35714	0.35714	0.10714
HLA-DPB1	0.03276	0.70097	0.04669	0.04899	0.03276	0.04672	0.04434	0.04677	0.73368	0.05166	0.0538	0.03276	0.05174	0.04936	0.05174	0.74761	0.74996	0.73368	0.74764	0.74531	0.74769	0.05348	0.05166	0.04677	0.04883	0.04677	0.0538	0.05348	0.04899	0.05348	0.05174	0.04936	0.05174	0.04883	0.04677	0.04883
LSM2	0.16558	0.1717	0.16578	0	0.16558	0.16578	0.16558	0	0.1724	0.16578	0.16558	0.16558	0.16578	0.16578	0.16558	0.1724	0.1717	0.1724	0.1724	0.17219	0.1717	0.16578	0.16578	0.16578	0.16578	0.16578	0.16558	0.16578	0.16558	0	0.16578	0.16578	0.16558	0.16578	0.16578	0.16558
TRIM27	0.18999	0.21382	0	0	0	0.18999	0.18982	0.21637	0.21858	0.18999	0.18999	0.18999	0.19033	0.19033	0.22131	0.21382	0.21382	0.21382	0.21892	0.21892	0.23833	0	0	0.18999	0.18982	0.21637	0	0.18999	0.18982	0.21637	0.18999	0.18982	0.21637	0.18999	0.22131	0.22131
NCR3	0.067	0.067	0.06312	0.067	0.00388	0.59801	0.067	0.067	0.067	0.067	0.067	0.067	0.60188	0.067	0.067	0.067	0.067	0.067	0.60188	0.067	0.067	0.067	0.067	0.59801	0.067	0.067	0.067	0.60188	0.067	0.067	0.60188	0.067	0.067	0.60188	0.60188	0.067
HLA-DMA	0.14299	0.14299	0.06265	0.13795	0.14299	0.08446	0.14299	0.14299	0.14299	0.14299	0.14299	0.14299	0.14299	0.14299	0.14299	0.14299	0.14299	0.14299	0.14299	0.14299	0.14299	0.14299	0.14299	0.14268	0.14299	0.14299	0.14299	0.14238	0.14299	0.14299	0.14299	0.14299	0.14299	0.14299	0.14299	0.14299
HLA-DQA2	0.32114	0.14793	0.00322	0.00573	0.1941	0	0.30894	0.01894	0.32114	0.32114	0.32114	0.33812	0.32114	0.32491	0.33435	0.14944	0.15196	0.23183	0.14793	0.30957	0.16517	0.00573	0.1941	0.00322	0.31108	0.01894	0.19661	0.00573	0.31359	0.01894	0.1941	0.32806	0.20416	0.30894	0.01894	0.3268
RNF5	0.11523	0.30882	0	0.11523	0.11523	0.11504	0.11523	0.11523	0.35259	0.11523	0.11523	0.11523	0.11523	0.11523	0.11523	0.30882	0.35259	0.35259	0.35259	0.35259	0.35259	0.11523	0.11523	0.11504	0.11523	0.11523	0.11523	0.11523	0.11523	0.11523	0.11523	0.11523	0.11523	0.11523	0.11523	0.11523
NRM	0.14315	0.14247	0.14315	0.14269	0.14269	0.14269	0.14315	0	0.14315	0.14315	0.14406	0.14406	0.14406	0.14315	0.14315	0.14315	0.14406	0.14406	0.14406	0.14315	0.14247	0.14406	0.14406	0.14406	0.14315	0.14315	0.14269	0.14269	0.14406	0.14269	0.14269	0.14406	0.14269	0.14406	0.14269	0.14315
ZNRD1	0.1316	0.1878	0.1316	0.13487	0.13487	0.13487	0.00807	0.13631	0.20365	0.1316	0.13487	0.13487	0.13487	0.13679	0.13679	0.20365	0.20692	0.20692	0.20692	0.19587	0.20884	0.13487	0.13487	0.13487	0.13679	0.13679	0.13487	0.13487	0.13775	0.13775	0.13487	0.13775	0.13775	0.13775	0.13775	0.13919
AGER	0.13345	0.15812	0	0.14521	0.13345	0.14685	0.14521	0.1377	0.16482	0.13345	0.14521	0.13345	0.15012	0.14521	0.14521	0.15812	0.16482	0.16482	0.16972	0.16482	0.16384	0.14521	0.13345	0.14685	0.14521	0.1377	0.14521	0.15012	0.14521	0.14521	0.15012	0.14521	0.14521	0.15012	0.15012	0.14521
SAPCD1	0.16606	0.16124	0.16606	0	0.16606	0.16245	0	0.17811	0.17209	0.16606	0.16606	0.16606	0.16606	0.16606	0.17811	0.17209	0.16124	0.17209	0.17209	0.16124	0.18414	0.16606	0.16606	0.16606	0.16606	0.17811	0.16606	0.16245	0	0.17811	0.16606	0.16606	0.17811	0.16245	0.17811	0.17811
MICB	0.12586	0.17141	0.14978	0	0.15548	0.117	0.13317	0.14729	0.19157	0.16822	0.12586	0.17182	0.12586	0.16822	0.16798	0.22114	0.17141	0.17632	0.18439	0.19864	0.1972	0.14978	0.20031	0.16008	0.18882	0.18858	0.15548	0.117	0.13317	0.14729	0.16463	0.1778	0.17708	0.15936	0.15912	0.14897
MSH5	0.10626	0.2604	0.21082	0	0.21343	0.20908	0	0	0.27397	0.21082	0.10626	0.21343	0.20908	0.10626	0.10626	0.28024	0.2604	0.27815	0.27919	0.2604	0.2604	0.21082	0.21552	0.21186	0.21082	0.21082	0.21343	0.20908	0	0	0.21447	0.21343	0.21343	0.20908	0.20908	0
HLA-DRB1	0.00292	0.24348	0.21334	0.27717	0	0.00612	0.24383	0.01314	0.24626	0.21622	0.28007	0.00292	0.0089	0.24665	0.01605	0.45682	0.52065	0.24348	0.24613	0.245	0.25653	0.29224	0.21334	0.21936	0.45718	0.22353	0.27717	0.2832	0.52101	0.28734	0.00612	0.24383	0.01314	0.24604	0.01918	0.25689
NEU1	0.14286	0	0.14286	0.14286	0.14286	0.14286	0.14286	0.14286	0.14286	0.14286	0.14286	0.14286	0.14286	0.14286	0.14286	0.14286	0.14286	0.14286	0.14286	0.14286	0.14286	0.14286	0.14286	0.14286	0.14286	0.14286	0.14286	0.14286	0.14286	0.14286	0.14286	0.14286	0.14286	0.14286	0.14286	0.14286
PPP1R11	0.10807	0.10807	0.10807	0.3218	0.10807	0.10807	0.03237	0.10547	0.10807	0.10807	0.35807	0.10807	0.10807	0.10807	0.10807	0.10807	0.35807	0.10807	0.10807	0.10807	0.10807	0.35807	0.10807	0.10807	0.10807	0.10807	0.35807	0.35807	0.35417	0.35807	0.10807	0.10807	0.10807	0.10807	0.10807	0.10547
PPT2	0.1449	0.1391	0	0.1449	0.14762	0.13095	0.1449	0.14762	0.1449	0.1449	0.1449	0.15034	0.1449	0.1449	0.15034	0.1391	0.1449	0.15034	0.14273	0.1449	0.15034	0.1449	0.14762	0.13095	0.1449	0.14762	0.15034	0.1449	0.1449	0.15034	0.14762	0.15034	0.14762	0.1449	0.14762	0.15034
LST1	0.04092	0.05759	0.0375	0.04196	0.04196	0.70164	0.0375	0.04092	0.0628	0.04717	0.04717	0.04717	0.72842	0.04717	0.04092	0.05759	0.05759	0.05759	0.7503	0.05759	0.0628	0.04196	0.04196	0.73467	0.04196	0.04717	0.04196	0.73467	0.04196	0.04717	0.73467	0.04196	0.04717	0.73467	0.72842	0.04717
RNF39	0.14871	0.14578	0.14578	0.14871	0.14871	0.07059	0.04302	0.14871	0.14871	0.14871	0.14871	0.14871	0.14871	0.14871	0.14871	0.14578	0.14871	0.14871	0.14871	0.14871	0.14871	0.14871	0.14871	0.14871	0.14871	0.14871	0.14871	0.14871	0.14871	0.14871	0.14871	0.14871	0.14871	0.11069	0.14871	0.14871
EGFL8	0.13733	0.17364	0	0.1409	0.129	0.1409	0.1409	0.13733	0.17662	0.13733	0.1409	0.1409	0.1409	0.1409	0.13733	0.17364	0.17662	0.17662	0.17662	0.17662	0.17662	0.1409	0.129	0.1409	0.1409	0.13733	0.1409	0.1409	0.1409	0.1409	0.1409	0.1409	0.1409	0.1409	0.1409	0.1409
IER3	0	0.17561	0.17561	0.17561	0	0.14707	0.15048	0.17561	0.17561	0.17561	0.17561	0	0.14707	0.15048	0.17561	0.17561	0.17561	0.17561	0.17668	0.17561	0.17561	0.17561	0.17561	0.17668	0.17561	0.17561	0.17561	0.17668	0.17561	0.17561	0.14707	0.15048	0.17561	0.17668	0.17668	0.17561
HLA-E	0	0.14016	0.14142	0.14643	0.14468	0.14658	0.13985	0.14088	0.14016	0.14142	0.14643	0.14468	0.14658	0.13985	0.14088	0.14154	0.16543	0.16578	0.16548	0.14049	0.14155	0.16546	0.16588	0.16558	0.14165	0.1416	0.147	0.14673	0.16552	0.16546	0.14698	0.16597	0.16592	0.16567	0.16561	0.14111
HLA-DQB1	0	0.29228	0.00309	0.39789	0.00755	0.00205	0.29003	0.0071	0.29228	0.00309	0.39789	0.00755	0.00205	0.29003	0.0071	0.29369	0.47023	0.29604	0.29434	0.29516	0.29645	0.39958	0.00991	0.00514	0.29143	0.00792	0.40175	0.39995	0.46572	0.40254	0.0096	0.29379	0.01307	0.29208	0.00916	0.2942
HLA-B	0	0.40945	0	0.25879	0.01592	0.09326	0.02374	0.19884	0.40945	0	0.25879	0.01592	0.09326	0.02374	0.19884	0.40945	0.61187	0.42075	0.41323	0.42712	0.5519	0.25879	0.01592	0.09326	0.02374	0.19884	0.26823	0.33032	0.27448	0.26148	0.10687	0.03016	0.20827	0.11337	0.27032	0.215
TCF19	0	0.19093	0.15453	0.15366	0.15366	0.10929	0.11897	0.11897	0.19093	0.15453	0.15366	0.15366	0.10929	0.11897	0.11897	0.19371	0.19371	0.19371	0.19444	0.19444	0.19444	0.15453	0.15453	0.15525	0.15525	0.15525	0.15366	0.15453	0.15453	0.15453	0.15453	0.15453	0.15453	0.1313	0.1313	0.11897
RPS18	0	0.19843	0.19989	0	0.20072	0.19991	0.20105	0	0.19843	0.19989	0	0.20072	0.19991	0.20105	0	0.20032	0.19843	0.20121	0.20032	0.20177	0.19843	0.19989	0.20078	0.19991	0.20365	0.19989	0.20072	0.19991	0.20105	0	0.2008	0.20409	0.20072	0.20365	0.19991	0.20105
HLA-C	0	0.35511	0.08221	0.33049	0.01402	0.17106	0.0246	0.0225	0.35511	0.08221	0.33049	0.01402	0.17106	0.0246	0.0225	0.432	0.68215	0.36787	0.36568	0.37941	0.37741	0.37587	0.08895	0.25092	0.09258	0.0924	0.33404	0.49996	0.33718	0.33306	0.18393	0.03593	0.03385	0.1956	0.1935	0.0272
TAPBP	0	0.19156	0.19156	0	0.20765	0.2083	0.20093	0	0.19156	0.19156	0	0.20765	0.2083	0.20093	0	0.19156	0.19156	0.23632	0.237	0.20216	0.19156	0.19156	0.23632	0.237	0.20216	0.19156	0.20765	0.2083	0.20093	0	0.20868	0.24269	0.20765	0.24338	0.2083	0.20093
HLA-DRA	0	0.25354	0.11269	0.13922	0.12542	0.11833	0.12538	0.12542	0.25354	0.11269	0.13922	0.12542	0.11833	0.12538	0.12542	0.28118	0.32097	0.32063	0.25977	0.32059	0.32063	0.16332	0.16298	0.16975	0.16294	0.16298	0.13936	0.19643	0.13936	0.13936	0.19596	0.12542	0.12542	0.19592	0.19596	0.12542
BAG6	0	0.14411	0.1418	0.14231	0.14184	0.14165	0.14418	0.14411	0.14411	0.1418	0.14231	0.14184	0.14165	0.14418	0.14411	0.14999	0.15054	0.15023	0.14755	0.14418	0.14411	0.14235	0.14204	0.14472	0.15007	0.14999	0.14259	0.14495	0.15054	0.15054	0.14495	0.15031	0.15023	0.14755	0.14755	0.14418
HLA-F	0	0.18017	0.17988	0.1751	0	0.13899	0.17637	0.14947	0.18017	0.17988	0.1751	0	0.13899	0.17637	0.14947	0.18905	0.18619	0.18017	0.18122	0.18607	0.18051	0.18079	0.17988	0.18625	0.18023	0.18265	0.1751	0.18198	0.17717	0.17777	0.13899	0.17637	0.14947	0.18297	0.17546	0.17904
DAXX	0	0.18794	0.18794	0	0.20921	0.20737	0.20754	0	0.18794	0.18794	0	0.20921	0.20737	0.20754	0	0.18794	0.18794	0.20971	0.2077	0.20804	0.18794	0.18794	0.20971	0.2077	0.20804	0.18794	0.20921	0.20737	0.20754	0	0.21005	0.21072	0.20921	0.20871	0.20737	0.20754
SKIV2L	0	0.17053	0.15766	0	0.16725	0.17007	0.16725	0.16725	0.17053	0.15766	0	0.16725	0.17007	0.16725	0.16725	0.18348	0.17053	0.18348	0.1713	0.18348	0.18348	0.15766	0.16725	0.18425	0.16725	0.16725	0.16725	0.17007	0.16725	0.16725	0.18425	0.16725	0.16725	0.18425	0.18425	0.16725
WDR46	0	0.18934	0.18851	0	0.19036	0.17076	0.26103	0	0.18934	0.18851	0	0.19036	0.17076	0.26103	0	0.18934	0.18934	0.19277	0.19125	0.28705	0.18934	0.18851	0.19277	0.19099	0.28705	0.18851	0.19036	0.17076	0.26103	0	0.19074	0.29048	0.19036	0.28031	0.17076	0.26103
FLOT1	0	0.21402	0.19623	0	0	0.19695	0.19643	0.19636	0.21402	0.19623	0	0	0.19695	0.19643	0.19636	0.21658	0.21402	0.21402	0.21697	0.21658	0.21658	0.19623	0.19623	0.19695	0.19643	0.19656	0	0.19695	0.19643	0.19636	0.19695	0.19643	0.19636	0.19695	0.19695	0.19656
LTA	0	0.19492	0.12354	0.14482	0.12354	0.14482	0.12354	0.14482	0.19492	0.12354	0.14482	0.12354	0.14482	0.12354	0.14482	0.20216	0.21721	0.20216	0.21721	0.20216	0.21721	0.14832	0.12354	0.14832	0.12354	0.14832	0.14832	0.14482	0.14832	0.14482	0.14832	0.12354	0.14832	0.14832	0.14482	0.14832
CLIC1	0	0.14436	0.14254	0.14285	0.14259	0.14254	0.14254	0.14259	0.14436	0.14254	0.14285	0.14259	0.14254	0.14254	0.14259	0.14466	0.14492	0.14466	0.14466	0.14466	0.14466	0.14285	0.14259	0.14254	0.14259	0.14259	0.14285	0.14285	0.14285	0.14285	0.14259	0.14259	0.14259	0.14259	0.14259	0.14259
PRRC2A	0	0.14554	0.14002	0.14926	0.13173	0.14298	0.14522	0.14525	0.14554	0.14002	0.14926	0.13173	0.14298	0.14522	0.14525	0.16162	0.17254	0.15881	0.17231	0.14556	0.14556	0.15395	0.14317	0.15513	0.16137	0.16137	0.15414	0.15043	0.17229	0.17229	0.15198	0.15855	0.15855	0.17197	0.17199	0.14525
NELFE	0	0.16688	0.16634	0	0.16634	0.16775	0.16634	0.16634	0.16688	0.16634	0	0.16634	0.16775	0.16634	0.16634	0.16688	0.16688	0.16688	0.16797	0.16688	0.16688	0.16634	0.16634	0.16797	0.16634	0.16634	0.16634	0.16775	0.16634	0.16634	0.16797	0.16634	0.16634	0.16797	0.16797	0.16634
ATF6B	0	0.26378	0.24107	0	0.23279	0.26237	0	0	0.26378	0.24107	0	0.23279	0.26237	0	0	0.26439	0.26378	0.26378	0.26378	0.26378	0.26378	0.24107	0.25257	0.26317	0.24107	0.24107	0.23279	0.26237	0	0	0.26257	0.23279	0.23279	0.26237	0.26237	0
BRD2	0	0.22103	0	0.23896	0	0.2665	0.27351	0	0.22103	0	0.23896	0	0.2665	0.27351	0	0.22103	0.2613	0.22103	0.28058	0.27506	0.22103	0.23896	0	0.2665	0.27351	0	0.23896	0.29056	0.27545	0.23896	0.2665	0.27351	0	0.29095	0.2665	0.27351
VARS2	0	0.22917	0.15414	0.19662	0.11173	0.19662	0.11173	0	0.22917	0.15414	0.19662	0.11173	0.19662	0.11173	0	0.233	0.24568	0.23211	0.24568	0.23211	0.22917	0.20162	0.16402	0.20162	0.16402	0.15414	0.19962	0.19662	0.19962	0.19662	0.19962	0.11173	0.11173	0.19962	0.19662	0.11173
GNL1	0	0.18829	0.13504	0.13545	0.13545	0.13545	0.13504	0.13527	0.18829	0.13504	0.13545	0.13545	0.13545	0.13504	0.13527	0.19867	0.20942	0.20942	0.20942	0.19867	0.19867	0.14602	0.14602	0.14602	0.13504	0.13527	0.13545	0.13545	0.14602	0.14602	0.13545	0.14602	0.14602	0.14602	0.14602	0.13527
PPP1R10	0	0.14254	0.14254	0.14322	0.14322	0.1438	0.14234	0.14234	0.14254	0.14254	0.14322	0.14322	0.1438	0.14234	0.14234	0.14254	0.14351	0.14351	0.14409	0.14254	0.14254	0.14351	0.14351	0.14409	0.14254	0.14254	0.14322	0.1438	0.14351	0.14351	0.1438	0.14351	0.14351	0.14409	0.14409	0.14254
DHX16	0	0.14558	0.14558	0.14581	0.14563	0.13763	0.13468	0.14508	0.14558	0.14558	0.14581	0.14563	0.13763	0.13468	0.14508	0.14558	0.14641	0.14641	0.14581	0.14558	0.14641	0.14641	0.14641	0.14581	0.14558	0.14641	0.14581	0.14581	0.14641	0.14581	0.14563	0.14641	0.14581	0.14581	0.14508	0.14641
NFKBIL1	0	0.14855	0.14674	0.14746	0.13134	0.12735	0.14892	0.14964	0.14855	0.14674	0.14746	0.13134	0.12735	0.14892	0.14964	0.14892	0.14964	0.14892	0.14964	0.14892	0.14964	0.14746	0.14674	0.14746	0.14892	0.14964	0.14746	0.14746	0.14964	0.14964	0.14659	0.14892	0.14964	0.14964	0.14964	0.14964
ABCF1	0	0.14094	0.14087	0.14519	0.14464	0.14602	0.14094	0.1414	0.14094	0.14087	0.14519	0.14464	0.14602	0.14094	0.1414	0.14094	0.15334	0.15288	0.15747	0.14094	0.1414	0.15334	0.15288	0.15747	0.14094	0.1414	0.14519	0.14978	0.15334	0.1538	0.14923	0.15288	0.15334	0.15747	0.15793	0.1414
CCHCR1	0	0.24785	0.24587	0.14554	0.14554	0.09762	0.11756	0	0.24785	0.24587	0.14554	0.14554	0.09762	0.11756	0	0.24785	0.27195	0.27195	0.26172	0.25908	0.24785	0.26997	0.26997	0.25974	0.2571	0.24587	0.14554	0.15974	0.16568	0.14554	0.15974	0.16568	0.14554	0.14026	0.09762	0.11756
TNF	0	0.14465	0.13783	0.14465	0.14465	0.14465	0.13891	0.14465	0.14465	0.13783	0.14465	0.14465	0.14465	0.13891	0.14465	0.14465	0.14465	0.14465	0.14465	0.14465	0.14465	0.14465	0.14465	0.14465	0.14174	0.14465	0.14465	0.14465	0.14465	0.14465	0.14465	0.14465	0.14465	0.14465	0.14465	0.14465
HLA-DOA	0	0.20226	0.11737	0.11737	0.16054	0.16054	0.14369	0.09822	0.20226	0.11737	0.11737	0.16054	0.16054	0.14369	0.09822	0.21106	0.21106	0.22281	0.22281	0.21379	0.21515	0.11737	0.18041	0.18041	0.18279	0.13465	0.18041	0.18041	0.18279	0.13465	0.16054	0.19744	0.1749	0.19744	0.1749	0.17945
MRPS18B	0	0.14289	0.14278	0.14289	0.14289	0.14289	0.14278	0.14289	0.14289	0.14278	0.14289	0.14289	0.14289	0.14278	0.14289	0.14289	0.14289	0.14289	0.14289	0.14289	0.14289	0.14289	0.14289	0.14289	0.14289	0.14289	0.14289	0.14289	0.14289	0.14289	0.14289	0.14289	0.14289	0.14289	0.14289	0.14289
MICA	0	0.30887	0	0.29256	0	0	0.09888	0.29969	0.30887	0	0.29256	0	0	0.09888	0.29969	0.30887	0.45719	0.30887	0.30887	0.31957	0.31193	0.29256	0	0	0.09888	0.29969	0.29256	0.29256	0.31193	0.44801	0	0.09888	0.29969	0.09888	0.29969	0.3104
AIF1	0	0.18837	0.12752	0	0.11899	0.18837	0.18837	0.18837	0.18837	0.12752	0	0.11899	0.18837	0.18837	0.18837	0.18837	0.18837	0.19225	0.18837	0.18837	0.18837	0.12752	0.13217	0.18837	0.18837	0.18837	0.11899	0.18837	0.18837	0.18837	0.19225	0.19225	0.19225	0.18837	0.18837	0.18837
ABHD16A	0	0.14643	0.14643	0.15672	0.14643	0.15408	0.12584	0.12409	0.14643	0.14643	0.15672	0.14643	0.15408	0.12584	0.12409	0.14643	0.16094	0.14643	0.1583	0.14643	0.14643	0.16094	0.14643	0.1583	0.14643	0.14643	0.16094	0.15672	0.16094	0.16094	0.1583	0.14643	0.14643	0.1583	0.1583	0.12584
GPANK1	0	0.13446	0.11573	0.13504	0.13504	0.13504	0.23855	0.10615	0.13446	0.11573	0.13504	0.13504	0.13504	0.23855	0.10615	0.14839	0.15188	0.15188	0.15188	0.26686	0.13446	0.13504	0.13504	0.13504	0.27688	0.14447	0.13504	0.13504	0.28428	0.15188	0.13504	0.28428	0.15188	0.28428	0.15188	0.23855
PRR3	0	0.14043	0.14043	0.1461	0.1461	0.1461	0.14043	0.14043	0.14043	0.14043	0.1461	0.1461	0.1461	0.14043	0.14043	0.14043	0.16896	0.16896	0.16896	0.14043	0.14043	0.16896	0.16896	0.16896	0.14043	0.14043	0.1461	0.1461	0.16896	0.16896	0.1461	0.16896	0.16896	0.16896	0.16896	0.14043
SLC39A7	0	0.16667	0.16667	0.16667	0.16667	0.16667	0.16667	0	0.16667	0.16667	0.16667	0.16667	0.16667	0.16667	0	0.16667	0.16667	0.16667	0.16667	0.16667	0.16667	0.16667	0.16667	0.16667	0.16667	0.16667	0.16667	0.16667	0.16667	0.16667	0.16667	0.16667	0.16667	0.16667	0.16667	0.16667
C6orf47	0	0.14251	0.13025	0.15537	0.13975	0.15262	0.13975	0.13975	0.14251	0.13025	0.15537	0.13975	0.15262	0.13975	0.13975	0.14251	0.16273	0.14251	0.16273	0.14251	0.14251	0.16273	0.13975	0.15997	0.13975	0.13975	0.16273	0.15537	0.16273	0.16273	0.15997	0.13975	0.13975	0.15997	0.15997	0.13975
HSD17B8	0	0.16515	0.16764	0.16551	0.16855	0.16764	0.16551	0	0.16515	0.16764	0.16551	0.16855	0.16764	0.16551	0	0.16855	0.16734	0.16855	0.16855	0.16734	0.16515	0.16855	0.16855	0.16764	0.16855	0.16764	0.16855	0.16855	0.16551	0.16551	0.16855	0.16855	0.16855	0.16855	0.16764	0.16551
HLA-DRB3	0	0.98765	0	0	0	0	0.01235	0	0.98765	0	0	0	0	0.01235	0	0.98765	0.98765	0.98765	0.98765	0.99062	0.98765	0	0	0	0.01235	0	0	0	0.01235	0	0	0.01235	0	0.01235	0	0.01235
RXRB	0	0.17357	0.11606	0.1976	0.19943	0.11574	0.1976	0	0.17357	0.11606	0.1976	0.19943	0.11574	0.1976	0	0.17382	0.21338	0.20202	0.17382	0.21338	0.17357	0.1976	0.20076	0.11606	0.1976	0.11606	0.21717	0.1976	0.1976	0.1976	0.20044	0.21717	0.19943	0.1976	0.11574	0.1976
VPS52	0	0.15525	0.15582	0	0.17082	0.15525	0.19112	0.17174	0.15525	0.15582	0	0.17082	0.15525	0.19112	0.17174	0.15582	0.15525	0.17659	0.15525	0.19504	0.17774	0.15582	0.17716	0.15582	0.19504	0.17832	0.17082	0.15525	0.19112	0.17174	0.17659	0.21407	0.17197	0.19504	0.17774	0.21522
COL11A2	0	0.2	0.20532	0.19113	0.21241	0	0.19113	0	0.2	0.20532	0.19113	0.21241	0	0.19113	0	0.20532	0.21241	0.21241	0.2	0.21241	0.2	0.21241	0.21241	0.20532	0.21241	0.20532	0.21241	0.19113	0.19113	0.19113	0.21241	0.21241	0.21241	0.19113	0	0.19113
C6orf136	0	0.14537	0.1461	0.14973	0.1461	0.12416	0.1461	0.14246	0.14537	0.1461	0.14973	0.1461	0.12416	0.1461	0.14246	0.1461	0.14973	0.1461	0.14537	0.1461	0.1461	0.14973	0.1461	0.1461	0.1461	0.1461	0.14973	0.14973	0.14973	0.14973	0.1461	0.1461	0.1461	0.1461	0.14246	0.1461
RING1	0	0.16458	0.16708	0.16708	0.16708	0.16708	0.16708	0	0.16458	0.16708	0.16708	0.16708	0.16708	0.16708	0	0.16708	0.16943	0.16708	0.16708	0.16943	0.16458	0.16943	0.16708	0.16708	0.16943	0.16708	0.16943	0.16943	0.16708	0.16708	0.16708	0.16943	0.16708	0.16943	0.16708	0.16708
GTF2H4	0	0.17932	0.12686	0.17883	0.15733	0.17883	0.17883	0	0.17932	0.12686	0.17883	0.15733	0.17883	0.17883	0	0.18129	0.18129	0.18129	0.18129	0.18129	0.17932	0.17883	0.15733	0.17883	0.17883	0.12686	0.17883	0.17883	0.17883	0.17883	0.17883	0.17883	0.15733	0.17883	0.17883	0.17883
ATAT1	0	0.15366	0.14036	0.1424	0.1424	0.14222	0.13948	0.13948	0.15366	0.14036	0.1424	0.1424	0.14222	0.13948	0.13948	0.15632	0.16164	0.16164	0.16164	0.15632	0.15632	0.14568	0.14568	0.14568	0.14036	0.14036	0.14435	0.14329	0.14568	0.14568	0.14329	0.14568	0.14568	0.14568	0.14568	0.14036
ZFP57	0	0.27545	0.11741	0.11856	0.12258	0.12373	0.11856	0.12373	0.27545	0.11741	0.11856	0.12258	0.12373	0.11856	0.12373	0.27545	0.27545	0.27545	0.27545	0.27545	0.27545	0.11856	0.12373	0.12373	0.11856	0.12373	0.12373	0.12373	0.11856	0.12373	0.12373	0.12373	0.12373	0.12373	0.12373	0.12373
DDR1	0	0.2486	0.14665	0.20205	0	0.20065	0.20205	0	0.2486	0.14665	0.20205	0	0.20065	0.20205	0	0.25698	0.26629	0.2486	0.26629	0.26629	0.2486	0.21043	0.14665	0.21043	0.21043	0.14665	0.20205	0.20205	0.20205	0.20205	0.20065	0.20205	0	0.20205	0.20065	0.20205
B3GALT4	0	0.18991	0.18991	0	0.18991	0.18991	0.24035	0	0.18991	0.18991	0	0.18991	0.18991	0.24035	0	0.18991	0.18991	0.18991	0.18991	0.24254	0.18991	0.18991	0.18991	0.18991	0.24254	0.18991	0.18991	0.18991	0.24035	0	0.18991	0.24254	0.18991	0.24254	0.18991	0.24035
FKBPL	0	0.27546	0.21065	0	0.23843	0.27546	0	0	0.27546	0.21065	0	0.23843	0.27546	0	0	0.27546	0.27546	0.27546	0.27546	0.27546	0.27546	0.21065	0.25694	0.27546	0.21065	0.21065	0.23843	0.27546	0	0	0.27546	0.23843	0.23843	0.27546	0.27546	0
ZBTB22	0	0.188	0.188	0	0.19967	0.19967	0.22467	0	0.188	0.188	0	0.19967	0.19967	0.22467	0	0.188	0.188	0.223	0.223	0.23133	0.188	0.188	0.223	0.223	0.23133	0.188	0.19967	0.19967	0.22467	0	0.19967	0.26633	0.19967	0.26633	0.19967	0.22467
DDAH2	0	0.1493	0.14007	0.14112	0.14112	0.13798	0.1493	0.14112	0.1493	0.14007	0.14112	0.14112	0.13798	0.1493	0.14112	0.15055	0.15055	0.15055	0.15055	0.1493	0.15055	0.14112	0.14112	0.14112	0.15055	0.14112	0.14112	0.14112	0.15055	0.14112	0.14112	0.15055	0.14112	0.15055	0.14112	0.15055
NOTCH4	0	0.18606	0	0.0697	0.18606	0.18606	0.18606	0.18606	0.18606	0	0.0697	0.18606	0.18606	0.18606	0.18606	0.18606	0.18606	0.18606	0.18606	0.18606	0.18606	0.0697	0.18606	0.18606	0.18606	0.18606	0.18606	0.18606	0.18606	0.18606	0.18606	0.18606	0.18606	0.18606	0.18606	0.18606
C6orf10	0	0.03215	0.02559	0.09106	0	0.07282	0.1115	0.66688	0.03215	0.02559	0.09106	0	0.07282	0.1115	0.66688	0.03392	0.1043	0.03215	0.08877	0.11742	0.68019	0.09742	0.02559	0.08233	0.11613	0.67504	0.09106	0.09118	0.12731	0.68502	0.07282	0.1115	0.66688	0.11174	0.66896	0.70393
TNXB	0	0.36859	0.30128	0	0.33013	0	0	0	0.36859	0.30128	0	0.33013	0	0	0	0.36859	0.36859	0.36859	0.36859	0.36859	0.36859	0.30128	0.33013	0.30128	0.30128	0.30128	0.33013	0	0	0	0.33013	0.33013	0.33013	0	0	0
POU5F1	0	0.16616	0.15068	0.16973	0.16973	0.10306	0.12389	0.11675	0.16616	0.15068	0.16973	0.16973	0.10306	0.12389	0.11675	0.16616	0.1733	0.1733	0.19116	0.1733	0.1733	0.1733	0.1733	0.17568	0.16139	0.16139	0.16973	0.19116	0.1733	0.1733	0.19116	0.1733	0.1733	0.15247	0.14532	0.12389
ZBTB12	0	0.20513	0.20513	0	0.20192	0.20513	0.18269	0	0.20513	0.20513	0	0.20192	0.20513	0.18269	0	0.20513	0.20513	0.20513	0.20513	0.20513	0.20513	0.20513	0.20513	0.20513	0.20513	0.20513	0.20192	0.20513	0.18269	0	0.20513	0.20513	0.20192	0.20513	0.20513	0.18269
APOM	0	0.14035	0.13158	0.13158	0.13158	0.18421	0.14035	0.14035	0.14035	0.13158	0.13158	0.13158	0.18421	0.14035	0.14035	0.14035	0.14035	0.14035	0.19298	0.14035	0.14035	0.13158	0.13158	0.18421	0.14035	0.14035	0.13158	0.18421	0.14035	0.14035	0.18421	0.14035	0.14035	0.19298	0.19298	0.14035
HLA-DQA1	0	0	0.17172	0.17172	0.01974	0.00175	0.60911	0.02596	0	0.17172	0.17172	0.01974	0.00175	0.60911	0.02596	0.17172	0.17172	0.01974	0.00175	0.60911	0.02596	0.17172	0.17318	0.17313	0.78019	0.17308	0.17318	0.17313	0.78019	0.17308	0.02129	0.62821	0.03075	0.61081	0.02737	0.63443
HLA-DRB4	0	0	0	0	0.75263	0	0	0.24737	0	0	0	0.75263	0	0	0.24737	0	0	0.75263	0	0	0.24737	0	0.75263	0	0	0.24737	0.75263	0	0	0.24737	0.75263	0.75263	0.85789	0	0.24737	0.24737
KIFC1	0	0	0	0	0	0	0.34505	0.65495	0	0	0	0	0	0.34505	0.65495	0	0	0	0	0.34505	0.65495	0	0	0	0.34505	0.65495	0	0	0.34505	0.65495	0	0.34505	0.65495	0.34505	0.65495	0.6636
PHF1	0	0	0	0	0	0	0	1	0	0	0	0	0	0	1	0	0	0	0	0	1	0	0	0	0	1	0	0	0	1	0	0	1	0	1	1
CUTA	0	0	0	0	0	0	0	1	0	0	0	0	0	0	1	0	0	0	0	0	1	0	0	0	0	1	0	0	0	1	0	0	1	0	1	1
SYNGAP1	0	0	0	0	0	0	0	1	0	0	0	0	0	0	1	0	0	0	0	0	1	0	0	0	0	1	0	0	0	1	0	0	1	0	1	1
ZBTB9	0	0	0	0	0	0	0	1	0	0	0	0	0	0	1	0	0	0	0	0	1	0	0	0	0	1	0	0	0	1	0	0	1	0	1	1

## Sheet: C.reads_to_haplotypes
FragmentID	NM	NH	gene_name	Hap
HWI-ST661:130:C037KACXX:6:1101:10034:85842	0	1	TUBB	apd
HWI-ST661:130:C037KACXX:6:1101:10041:33074	0	1	PPP1R18	apd
HWI-ST661:130:C037KACXX:6:1101:10066:130084	0	1	TUBB	apd
HWI-ST661:130:C037KACXX:6:1101:10079:49414	0	1	HLA-A	apd
HWI-ST661:130:C037KACXX:6:1101:10082:129638	0	1	VARS	apd
HWI-ST661:130:C037KACXX:6:1101:10086:123921	0	1	PBX2	apd
HWI-ST661:130:C037KACXX:6:1101:10086:166639	0	1	HLA-DMB	apd
HWI-ST661:130:C037KACXX:6:1101:10091:124698	0	1	TAP2	apd
HWI-ST661:130:C037KACXX:6:1101:10096:149166	0	1	PPP1R18	apd
HWI-ST661:130:C037KACXX:6:1101:10106:100555	1	1	HLA-DOB	apd
HWI-ST661:130:C037KACXX:6:1101:10111:106886	0	1	TUBB	apd
HWI-ST661:130:C037KACXX:6:1101:10118:158666	0	1	TUBB	apd
HWI-ST661:130:C037KACXX:6:1101:10126:11892	0	1	HLA-A	apd
HWI-ST661:130:C037KACXX:6:1101:10126:189986	0	1	TUBB	apd
HWI-ST661:130:C037KACXX:6:1101:10129:79764	1	1	TUBB	apd
HWI-ST661:130:C037KACXX:6:1101:10140:100580	0	1	EHMT2	apd
HWI-ST661:130:C037KACXX:6:1101:10141:109465	0	1	PSMB8	apd
HWI-ST661:130:C037KACXX:6:1101:10156:168939	0	1	TUBB	apd
HWI-ST661:130:C037KACXX:6:1101:10164:183215	1	1	HLA-DPA1	apd
HWI-ST661:130:C037KACXX:6:1101:10001:128757	0	1	IER3	cox
HWI-ST661:130:C037KACXX:6:1101:10004:113625	0	1	HLA-E	cox
HWI-ST661:130:C037KACXX:6:1101:10007:200071	0	1	HLA-DQB1	cox
HWI-ST661:130:C037KACXX:6:1101:10009:135663	0	1	HLA-B	cox
HWI-ST661:130:C037KACXX:6:1101:10013:180239	0	1	HLA-E	cox
HWI-ST661:130:C037KACXX:6:1101:10019:49168	1	1	TCF19	cox
HWI-ST661:130:C037KACXX:6:1101:10034:85842	0	1	TUBB	cox
HWI-ST661:130:C037KACXX:6:1101:10039:39104	0	1	RPS18	cox
HWI-ST661:130:C037KACXX:6:1101:10041:33074	0	1	PPP1R18	cox
HWI-ST661:130:C037KACXX:6:1101:10050:112820	0	1	RPS18	cox
HWI-ST661:130:C037KACXX:6:1101:10053:34947	0	1	HLA-B	cox
HWI-ST661:130:C037KACXX:6:1101:10055:185297	0	1	HLA-B	cox
HWI-ST661:130:C037KACXX:6:1101:10061:10742	1	1	HLA-C	cox
HWI-ST661:130:C037KACXX:6:1101:10064:23505	0	1	TAPBP	cox
HWI-ST661:130:C037KACXX:6:1101:10066:130084	0	1	TUBB	cox
HWI-ST661:130:C037KACXX:6:1101:10067:138118	0	1	HLA-DRA	cox
HWI-ST661:130:C037KACXX:6:1101:10074:197563	0	1	TAPBP	cox
HWI-ST661:130:C037KACXX:6:1101:10079:49414	0	1	HLA-A	cox
HWI-ST661:130:C037KACXX:6:1101:10082:129638	0	1	VARS	cox
HWI-ST661:130:C037KACXX:6:1101:10086:123921	0	1	PBX2	cox
HWI-ST661:130:C037KACXX:6:1101:10001:128757	0	1	IER3	pgf
HWI-ST661:130:C037KACXX:6:1101:10004:113625	0	1	HLA-E	pgf
HWI-ST661:130:C037KACXX:6:1101:10009:135663	0	1	HLA-B	pgf
HWI-ST661:130:C037KACXX:6:1101:10013:180239	0	1	HLA-E	pgf
HWI-ST661:130:C037KACXX:6:1101:10019:49168	1	1	TCF19	pgf
HWI-ST661:130:C037KACXX:6:1101:10034:85842	0	1	TUBB	pgf
HWI-ST661:130:C037KACXX:6:1101:10039:39104	0	1	RPS18	pgf
HWI-ST661:130:C037KACXX:6:1101:10041:33074	0	1	PPP1R18	pgf
HWI-ST661:130:C037KACXX:6:1101:10050:112820	0	1	RPS18	pgf
HWI-ST661:130:C037KACXX:6:1101:10061:10742	1	1	HLA-C	pgf
HWI-ST661:130:C037KACXX:6:1101:10064:23505	0	1	TAPBP	pgf
HWI-ST661:130:C037KACXX:6:1101:10066:130084	0	1	TUBB	pgf
HWI-ST661:130:C037KACXX:6:1101:10067:138118	0	1	HLA-DRA	pgf
HWI-ST661:130:C037KACXX:6:1101:10074:197563	0	1	TAPBP	pgf
HWI-ST661:130:C037KACXX:6:1101:10082:129638	0	1	VARS	pgf
HWI-ST661:130:C037KACXX:6:1101:10084:118146	3	1	HLA-A	pgf
HWI-ST661:130:C037KACXX:6:1101:10086:123921	0	1	PBX2	pgf
HWI-ST661:130:C037KACXX:6:1101:10086:166639	0	1	HLA-DMB	pgf
HWI-ST661:130:C037KACXX:6:1101:10091:124698	0	1	TAP2	pgf
HWI-ST661:130:C037KACXX:6:1101:10092:10665	0	1	BAG6	pgf
HWI-ST661:130:C037KACXX:6:1101:10001:128757	0	1	IER3	dbb
HWI-ST661:130:C037KACXX:6:1101:10004:113625	0	1	HLA-E	dbb
HWI-ST661:130:C037KACXX:6:1101:10013:180239	0	1	HLA-E	dbb
HWI-ST661:130:C037KACXX:6:1101:10019:49168	1	1	TCF19	dbb
HWI-ST661:130:C037KACXX:6:1101:10034:85842	0	1	TUBB	dbb
HWI-ST661:130:C037KACXX:6:1101:10039:39104	0	1	RPS18	dbb
HWI-ST661:130:C037KACXX:6:1101:10041:33074	0	1	PPP1R18	dbb
HWI-ST661:130:C037KACXX:6:1101:10050:112820	0	1	RPS18	dbb
HWI-ST661:130:C037KACXX:6:1101:10060:182109	0	1	HLA-C	dbb
HWI-ST661:130:C037KACXX:6:1101:10064:23505	0	1	TAPBP	dbb
HWI-ST661:130:C037KACXX:6:1101:10066:130084	0	1	TUBB	dbb
HWI-ST661:130:C037KACXX:6:1101:10067:109805	0	1	HLA-DRB1	dbb
HWI-ST661:130:C037KACXX:6:1101:10067:138118	0	1	HLA-DRA	dbb
HWI-ST661:130:C037KACXX:6:1101:10074:197563	0	1	TAPBP	dbb
HWI-ST661:130:C037KACXX:6:1101:10082:129638	0	1	VARS	dbb
HWI-ST661:130:C037KACXX:6:1101:10086:166639	0	1	HLA-DMB	dbb
HWI-ST661:130:C037KACXX:6:1101:10087:53422	3	1	HLA-C	dbb
HWI-ST661:130:C037KACXX:6:1101:10091:124698	0	1	TAP2	dbb
HWI-ST661:130:C037KACXX:6:1101:10092:10665	0	1	BAG6	dbb
HWI-ST661:130:C037KACXX:6:1101:10096:149166	0	1	PPP1R18	dbb
HWI-ST661:130:C037KACXX:6:1101:10001:128757	0	1	IER3	ssto
HWI-ST661:130:C037KACXX:6:1101:10004:113625	0	1	HLA-E	ssto
HWI-ST661:130:C037KACXX:6:1101:10009:135663	0	1	HLA-B	ssto
HWI-ST661:130:C037KACXX:6:1101:10013:180239	0	1	HLA-E	ssto
HWI-ST661:130:C037KACXX:6:1101:10019:49168	1	1	TCF19	ssto
HWI-ST661:130:C037KACXX:6:1101:10034:85842	0	1	TUBB	ssto
HWI-ST661:130:C037KACXX:6:1101:10037:111005	0	1	HLA-A	ssto
HWI-ST661:130:C037KACXX:6:1101:10043:176910	2	1	KIFC1	ssto
HWI-ST661:130:C037KACXX:6:1101:10060:182109	0	1	HLA-C	ssto
HWI-ST661:130:C037KACXX:6:1101:10066:130084	0	1	TUBB	ssto
HWI-ST661:130:C037KACXX:6:1101:10067:138118	0	1	HLA-DRA	ssto
HWI-ST661:130:C037KACXX:6:1101:10072:156537	0	1	HLA-A	ssto
HWI-ST661:130:C037KACXX:6:1101:10072:71231	0	1	HLA-A	ssto
HWI-ST661:130:C037KACXX:6:1101:10086:123921	0	1	PBX2	ssto
HWI-ST661:130:C037KACXX:6:1101:10086:166639	0	1	HLA-DMB	ssto
HWI-ST661:130:C037KACXX:6:1101:10088:185656	0	1	HLA-DRA	ssto
HWI-ST661:130:C037KACXX:6:1101:10091:124698	0	1	TAP2	ssto
HWI-ST661:130:C037KACXX:6:1101:10092:10665	0	1	BAG6	ssto
HWI-ST661:130:C037KACXX:6:1101:10094:79855	0	1	HLA-DRA	ssto
HWI-ST661:130:C037KACXX:6:1101:10101:174925	0	1	HLA-A	ssto
HWI-ST661:130:C037KACXX:6:1101:10004:113625	0	1	HLA-E	mcf
HWI-ST661:130:C037KACXX:6:1101:10013:180239	0	1	HLA-E	mcf
HWI-ST661:130:C037KACXX:6:1101:10019:49168	1	1	TCF19	mcf
HWI-ST661:130:C037KACXX:6:1101:10034:85842	0	1	TUBB	mcf
HWI-ST661:130:C037KACXX:6:1101:10039:39104	0	1	RPS18	mcf
HWI-ST661:130:C037KACXX:6:1101:10041:33074	0	1	PPP1R18	mcf
HWI-ST661:130:C037KACXX:6:1101:10050:112820	0	1	RPS18	mcf
HWI-ST661:130:C037KACXX:6:1101:10064:23505	0	1	TAPBP	mcf
HWI-ST661:130:C037KACXX:6:1101:10066:130084	0	1	TUBB	mcf
HWI-ST661:130:C037KACXX:6:1101:10067:138118	0	1	HLA-DRA	mcf
HWI-ST661:130:C037KACXX:6:1101:10074:197563	0	1	TAPBP	mcf
HWI-ST661:130:C037KACXX:6:1101:10082:129638	0	1	VARS	mcf
HWI-ST661:130:C037KACXX:6:1101:10086:123921	0	1	PBX2	mcf
HWI-ST661:130:C037KACXX:6:1101:10086:166639	0	1	HLA-DMB	mcf
HWI-ST661:130:C037KACXX:6:1101:10088:185656	0	1	HLA-DRA	mcf
HWI-ST661:130:C037KACXX:6:1101:10091:124698	0	1	TAP2	mcf
HWI-ST661:130:C037KACXX:6:1101:10092:10665	0	1	BAG6	mcf
HWI-ST661:130:C037KACXX:6:1101:10094:79855	0	1	HLA-DRA	mcf
HWI-ST661:130:C037KACXX:6:1101:10096:149166	0	1	PPP1R18	mcf
HWI-ST661:130:C037KACXX:6:1101:10106:100555	1	1	HLA-DOB	mcf
HWI-ST661:130:C037KACXX:6:1101:10001:128757	0	1	IER3	mann
HWI-ST661:130:C037KACXX:6:1101:10004:113625	0	1	HLA-E	mann
HWI-ST661:130:C037KACXX:6:1101:10009:135663	0	1	HLA-B	mann
HWI-ST661:130:C037KACXX:6:1101:10013:180239	0	1	HLA-E	mann
HWI-ST661:130:C037KACXX:6:1101:10019:49168	1	1	TCF19	mann
HWI-ST661:130:C037KACXX:6:1101:10026:141323	0	1	HLA-C	mann
HWI-ST661:130:C037KACXX:6:1101:10034:85842	0	1	TUBB	mann
HWI-ST661:130:C037KACXX:6:1101:10037:111005	0	1	HLA-A	mann
HWI-ST661:130:C037KACXX:6:1101:10041:33074	0	1	PPP1R18	mann
HWI-ST661:130:C037KACXX:6:1101:10060:182109	0	1	HLA-C	mann
HWI-ST661:130:C037KACXX:6:1101:10066:130084	0	1	TUBB	mann
HWI-ST661:130:C037KACXX:6:1101:10067:109805	0	1	HLA-DRB1	mann
HWI-ST661:130:C037KACXX:6:1101:10067:138118	0	1	HLA-DRA	mann
HWI-ST661:130:C037KACXX:6:1101:10072:156537	0	1	HLA-A	mann
HWI-ST661:130:C037KACXX:6:1101:10072:71231	0	1	HLA-A	mann
HWI-ST661:130:C037KACXX:6:1101:10086:123921	0	1	PBX2	mann
HWI-ST661:130:C037KACXX:6:1101:10086:166639	0	1	HLA-DMB	mann
HWI-ST661:130:C037KACXX:6:1101:10088:185656	0	1	HLA-DRA	mann
HWI-ST661:130:C037KACXX:6:1101:10088:95130	1	1	HLA-DRB1	mann
HWI-ST661:130:C037KACXX:6:1101:10091:124698	0	1	TAP2	mann
HWI-ST661:130:C037KACXX:6:1101:10001:128757	0	1	IER3	qbl
HWI-ST661:130:C037KACXX:6:1101:10004:113625	0	1	HLA-E	qbl
HWI-ST661:130:C037KACXX:6:1101:10007:200071	0	1	HLA-DQB1	qbl
HWI-ST661:130:C037KACXX:6:1101:10013:180239	0	1	HLA-E	qbl
HWI-ST661:130:C037KACXX:6:1101:10019:49168	1	1	TCF19	qbl
HWI-ST661:130:C037KACXX:6:1101:10034:85842	0	1	TUBB	qbl
HWI-ST661:130:C037KACXX:6:1101:10037:111005	0	1	HLA-A	qbl
HWI-ST661:130:C037KACXX:6:1101:10039:39104	0	1	RPS18	qbl
HWI-ST661:130:C037KACXX:6:1101:10041:33074	0	1	PPP1R18	qbl
HWI-ST661:130:C037KACXX:6:1101:10050:112820	0	1	RPS18	qbl
HWI-ST661:130:C037KACXX:6:1101:10060:182109	0	1	HLA-C	qbl
HWI-ST661:130:C037KACXX:6:1101:10064:23505	0	1	TAPBP	qbl
HWI-ST661:130:C037KACXX:6:1101:10066:130084	0	1	TUBB	qbl
HWI-ST661:130:C037KACXX:6:1101:10067:138118	0	1	HLA-DRA	qbl
HWI-ST661:130:C037KACXX:6:1101:10068:160318	1	1	HLA-DQA1	qbl
HWI-ST661:130:C037KACXX:6:1101:10072:156537	0	1	HLA-A	qbl
HWI-ST661:130:C037KACXX:6:1101:10074:197563	0	1	TAPBP	qbl
HWI-ST661:130:C037KACXX:6:1101:10086:123921	0	1	PBX2	qbl
HWI-ST661:130:C037KACXX:6:1101:10086:166639	0	1	HLA-DMB	qbl
HWI-ST661:130:C037KACXX:6:1101:10088:185656	0	1	HLA-DRA	qbl
