# Supplementary material for: AltHapAlignR: improved accuracy of RNA-seq analyses through the use of alternative haplotypes
Source: Bioinformatics. 2018 Mar 5;34(14):2401–8. doi: 10.1093/bioinformatics/bty125 (PMC6041798; doi:10.1093/bioinformatics/bty125)
Supplement: Supplementary Data [file bty125_supp.zip › bty125-suppl_data/Supplemental_Table_3.xlsx]

## Sheet: Legend
Supplemental_Table_3. Differentially expressed genes between HapTag and single reference-based mapping.
20 genes had 1.5-fold change lower level of gene expression in the single reference-based mapping at least in ten individuals.

## Sheet: A.comparison_of_2mapping_stat
gene_name	FC1.5_up	N_of_ind	ratio_of_genes_with_over1.5FC_difference	Gene count by single reference-based mapping	Gene count by HapTag			gene_name	FC1.5_up	N_of_ind	ratio_of_genes_with_over1.5FC_difference	Gene count by single reference-based mapping	Gene count by HapTag	Annotation
C6orf10	462	462	100	870.5	4770.64			CUTA	462	462	100	0	4332.58	absent_in_the_PGF
HLA-DRB1	431	462	93.3	7625.5	40191.8			KIFC1	462	462	100	0	11313.1	absent_in_the_PGF
HLA-C	419	462	90.7	9814	56163.8			MICA	462	462	100	0	979.02	absent_in_the_PGF
RNF39	390	452	86.3	36	187.18			PHF1	462	462	100	0	2420.6	absent_in_the_PGF
HLA-A	381	462	82.5	14544	75989.2			SYNGAP1	462	462	100	0	1634.64	absent_in_the_PGF
HLA-B	376	462	81.4	20729	74325.2			ZBTB9	462	462	100	0	754.6	absent_in_the_PGF
HLA-DQA1	371	462	80.3	9918	41650			HLA-DQA2	455	455	100	0	3661.28	absent_in_the_PGF
HLA-DQB1	366	462	79.2	6073.5	23214.2			HLA-DRB4	454	454	100	0	4281.62	absent_in_the_PGF
TNXB	362	362	100	36.5	384.16			HLA-DRB3	353	353	100	0	12190.2	absent_in_the_PGF
HLA-DRA	324	462	70.1	18577	67942.4			COL11A2	202	202	100	0	224.42	absent_in_the_PGF
HLA-DPB1	280	462	60.6	5130	29915.5			VWA7	35	35	100	0	71.54	absent_in_the_PGF
POU5F1	163	341	47.8	69	237.16			BTNL2	12	12	100	0	62.72	absent_in_the_PGF
CCHCR1	150	462	32.5	851	2335.34
HLA-G	95	119	79.8	35	107.8
HLA-DOA	56	462	12.1	1747.5	4969.58
HLA-DQB2	23	44	52.3	29.5	119.56
GPANK1	20	462	4.3	738.5	1860.04
PPP1R11	18	462	3.9	162.5	350.84
RNF5	11	462	2.4	771.5	2297.12
VARS2	11	462	2.4	805	1628.76
TRIM31	8	26	30.8	25.5	87.22
ZNRD1	7	462	1.5	390.5	758.52
MICB	3	462	0.6	372.5	807.52
HLA-F	2	462	0.4	2227	3362.38
LST1	2	444	0.5	41	64.68
IER3	1	462	0.2	336	500.78
HSPA1L	1	418	0.2	0	30.38

## Sheet: B.comparison_of_2mapping
gene_name	population	sample_name	Predicted haplotype 1	Predicted haplotype 2	Gene count by HapTag	Gene count by single reference-based mapping	log2ratio
BTNL2	GBR	HG00127.1.M_111124_2	APD	MANN	36	0	5.16993
BTNL2	GBR	HG00245.4.M_120208_6	MANN	MANN	42	0	5.39232
BTNL2	CEU	NA07037.6.M_120119_4	COX	DBB	29	0	4.85798
BTNL2	CEU	NA11831.7.M_120219_2	COX	DBB	48	0	5.58496
BTNL2	CEU	NA12058.5.M_120131_7	APD	MANN	34	0	5.08746
BTNL2	CEU	NA12763.2.M_111216_8	MANN	QBL	38	0	5.24793
BTNL2	YRI	NA18498.2.M_120131_1	QBL	QBL	31	0	4.9542
BTNL2	YRI	NA19096.4.M_120208_4	APD	COX	31	0	4.9542
BTNL2	YRI	NA19098.5.M_120131_1	APD	COX	64	0	6
BTNL2	YRI	NA19131.2.M_111215_8	APD	APD	37	0	5.20945
BTNL2	YRI	NA19146.5.M_120131_5	COX	COX	30	0	4.90689
BTNL2	YRI	NA19223.7.M_120219_6	DBB	DBB	58	0	5.85798
C6orf10	GBR	HG00096.1.M_111124_6	QBL	SSTO	2021	665	1.60364
C6orf10	GBR	HG00097.7.M_120219_2	QBL	SSTO	2890	872	1.72867
C6orf10	GBR	HG00099.5.M_120131_3	MANN	SSTO	1828	543	1.75124
C6orf10	GBR	HG00100.2.M_111215_8	QBL	SSTO	2038	612	1.73555
C6orf10	GBR	HG00101.1.M_111124_4	QBL	SSTO	1735	563	1.62373
C6orf10	GBR	HG00102.3.M_120202_8	QBL	SSTO	2335	706	1.72568
C6orf10	GBR	HG00103.4.M_120208_3	COX	SSTO	1792	551	1.70145
C6orf10	GBR	HG00104.1.M_111124_5	QBL	SSTO	1730	531	1.70399
C6orf10	GBR	HG00105.3.M_120223_6	QBL	SSTO	3517	1060	1.73028
C6orf10	GBR	HG00106.4.M_120208_5	QBL	SSTO	2626	829	1.66342
C6orf10	GBR	HG00108.7.M_120219_2	QBL	SSTO	3002	898	1.74114
C6orf10	GBR	HG00109.3.M_120202_5	COX	SSTO	2032	634	1.68035
C6orf10	GBR	HG00110.2.M_120131_2	MANN	SSTO	2988	858	1.80013
C6orf10	GBR	HG00111.2.M_111215_4	QBL	SSTO	3374	990	1.76896
C6orf10	GBR	HG00112.6.M_120119_2	QBL	SSTO	2146	579	1.89001
C6orf10	GBR	HG00114.6.M_120217_1	QBL	SSTO	1837	519	1.82355
C6orf10	GBR	HG00115.6.M_120119_1	QBL	SSTO	2462	709	1.79597
C6orf10	GBR	HG00116.2.M_120131_1	SSTO	SSTO	2110	648	1.70318
C6orf10	GBR	HG00117.1.M_111124_2	QBL	SSTO	2799	865	1.69414
C6orf10	GBR	HG00118.4.M_120208_5	QBL	SSTO	2552	772	1.72496
C6orf10	GBR	HG00119.2.M_111216_6	QBL	SSTO	2741	719	1.93064
C6orf10	GBR	HG00120.3.M_120202_2	QBL	SSTO	1426	428	1.73629
C6orf10	GBR	HG00121.1.M_111124_7	MANN	SSTO	1690	667	1.34126
C6orf10	GBR	HG00122.6.M_120119_1	QBL	SSTO	2598	758	1.77713
C6orf10	GBR	HG00123.4.M_120208_7	DBB	SSTO	2687	922	1.54316
C6orf10	GBR	HG00124.3.M_120223_7	MANN	SSTO	2646	859	1.62308
C6orf10	GBR	HG00125.1.M_111124_6	QBL	SSTO	1427	447	1.67464
C6orf10	GBR	HG00126.1.M_111124_8	QBL	SSTO	2411	758	1.66936
C6orf10	GBR	HG00127.1.M_111124_2	QBL	SSTO	2737	799	1.77633
C6orf10	GBR	HG00128.1.M_111124_6	DBB	SSTO	1929	636	1.60075
C6orf10	GBR	HG00129.4.M_120208_8	MANN	SSTO	2092	684	1.61281
C6orf10	GBR	HG00130.5.M_120131_7	PGF	SSTO	2846	926	1.61985
C6orf10	GBR	HG00131.2.M_111215_5	QBL	SSTO	2083	581	1.84205
C6orf10	GBR	HG00132.2.M_111215_4	SSTO	SSTO	3113	974	1.67631
C6orf10	GBR	HG00133.2.M_111216_2	QBL	SSTO	2157	607	1.82926
C6orf10	GBR	HG00134.6.M_120119_6	QBL	SSTO	2738	754	1.86049
C6orf10	GBR	HG00135.3.M_120202_8	QBL	SSTO	1557	415	1.90759
C6orf10	GBR	HG00136.4.M_120208_7	PGF	SSTO	2410	796	1.59819
C6orf10	GBR	HG00137.6.M_120217_1	QBL	SSTO	1750	499	1.81024
C6orf10	GBR	HG00138.5.M_120131_5	QBL	SSTO	2778	846	1.71532
C6orf10	GBR	HG00139.7.M_120219_1	QBL	SSTO	2738	776	1.81899
C6orf10	GBR	HG00141.5.M_120131_3	QBL	SSTO	2844	819	1.79599
C6orf10	GBR	HG00142.4.M_120208_6	QBL	SSTO	2124	630	1.75336
C6orf10	GBR	HG00143.7.M_120219_2	MANN	SSTO	2455	766	1.68031
C6orf10	GBR	HG00145.6.M_120119_1	QBL	SSTO	2589	768	1.75322
C6orf10	GBR	HG00146.2.M_111216_1	QBL	SSTO	1812	481	1.91347
C6orf10	GBR	HG00148.3.M_120202_6	DBB	SSTO	2186	673	1.69961
C6orf10	GBR	HG00149.1.M_111124_6	QBL	SSTO	1824	505	1.85275
C6orf10	GBR	HG00150.4.M_120208_7	MANN	SSTO	2821	951	1.56869
C6orf10	GBR	HG00151.3.M_120202_4	MANN	SSTO	1729	545	1.66561
C6orf10	GBR	HG00152.7.M_120219_3	QBL	SSTO	3545	1049	1.75677
C6orf10	GBR	HG00154.5.M_120131_7	DBB	SSTO	2988	974	1.61719
C6orf10	GBR	HG00155.1.M_111124_2	COX	SSTO	1656	511	1.69631
C6orf10	GBR	HG00156.4.M_120208_1	QBL	SSTO	2101	621	1.75841
C6orf10	GBR	HG00157.5.M_120131_3	QBL	SSTO	3287	994	1.72545
C6orf10	GBR	HG00158.1.M_111124_8	QBL	SSTO	2308	740	1.64105
C6orf10	GBR	HG00159.7.M_120219_6	MANN	SSTO	3212	1023	1.65067
C6orf10	GBR	HG00160.3.M_120202_1	MANN	SSTO	1867	558	1.74238
C6orf10	FIN	HG00171.3.M_120202_2	MANN	SSTO	1674	489	1.77539
C6orf10	FIN	HG00173.3.M_120202_1	QBL	SSTO	1673	528	1.66383
C6orf10	FIN	HG00174.4.M_120208_3	PGF	SSTO	2338	732	1.67536
C6orf10	FIN	HG00176.4.M_120208_2	QBL	SSTO	1848	557	1.73022
C6orf10	FIN	HG00177.4.M_120208_8	QBL	SSTO	2347	699	1.74745
C6orf10	FIN	HG00178.4.M_120208_8	QBL	SSTO	2370	721	1.71682
C6orf10	FIN	HG00179.1.M_111124_8	MANN	SSTO	2039	683	1.5779
C6orf10	FIN	HG00180.1.M_111124_8	QBL	SSTO	2335	744	1.65005
C6orf10	FIN	HG00181.4.M_120208_4	QBL	SSTO	1784	532	1.74562
C6orf10	FIN	HG00182.1.M_111124_4	QBL	SSTO	1977	576	1.77917
C6orf10	FIN	HG00183.5.M_120131_5	QBL	SSTO	2797	769	1.86282
C6orf10	FIN	HG00185.1.M_111124_5	COX	SSTO	1863	573	1.70102
C6orf10	FIN	HG00186.3.M_120202_5	PGF	SSTO	1652	487	1.76222
C6orf10	FIN	HG00187.1.M_120209_2	QBL	SSTO	2241	693	1.69322
C6orf10	FIN	HG00188.1.M_111124_3	MANN	SSTO	2570	871	1.56102
C6orf10	FIN	HG00189.1.M_111124_5	QBL	SSTO	1682	537	1.64718
C6orf10	GBR	HG00231.2.M_111216_2	DBB	SSTO	2231	689	1.69511
C6orf10	GBR	HG00232.7.M_120219_3	QBL	SSTO	1257	348	1.85283
C6orf10	GBR	HG00233.2.M_111215_8	QBL	SSTO	2363	681	1.79489
C6orf10	GBR	HG00234.7.M_120219_4	QBL	SSTO	4026	1205	1.74031
C6orf10	GBR	HG00235.1.M_111124_1	QBL	SSTO	1894	590	1.68265
C6orf10	GBR	HG00236.5.M_120131_5	QBL	SSTO	2906	819	1.8271
C6orf10	GBR	HG00238.5.M_120131_5	QBL	SSTO	2980	863	1.78788
C6orf10	GBR	HG00239.7.M_120219_4	QBL	SSTO	3017	882	1.77426
C6orf10	GBR	HG00240.2.M_111215_5	QBL	SSTO	2784	845	1.72014
C6orf10	GBR	HG00242.3.M_120202_7	QBL	SSTO	2433	715	1.76672
C6orf10	GBR	HG00243.4.M_120208_2	MANN	SSTO	2079	631	1.72018
C6orf10	GBR	HG00244.5.M_120131_7	QBL	SSTO	2913	904	1.68811
C6orf10	GBR	HG00245.4.M_120208_6	QBL	SSTO	2262	640	1.82146
C6orf10	GBR	HG00246.7.M_120219_4	QBL	SSTO	2553	762	1.74433
C6orf10	GBR	HG00247.3.M_120202_1	MANN	SSTO	2310	711	1.69997
C6orf10	GBR	HG00249.3.M_120202_4	MANN	SSTO	1880	564	1.73697
C6orf10	GBR	HG00250.1.M_111124_4	QBL	SSTO	1753	555	1.65927
C6orf10	GBR	HG00251.2.M_111216_8	QBL	SSTO	3102	878	1.82091
C6orf10	GBR	HG00252.1.M_111124_5	DBB	SSTO	1690	562	1.58838
C6orf10	GBR	HG00253.5.M_120131_7	PGF	SSTO	3138	1000	1.64985
C6orf10	GBR	HG00255.2.M_111216_1	QBL	SSTO	2348	699	1.74807
C6orf10	GBR	HG00256.2.M_111215_7	QBL	SSTO	2990	870	1.78106
C6orf10	GBR	HG00257.4.M_120208_5	MANN	SSTO	1971	666	1.56533
C6orf10	GBR	HG00258.1.M_111124_6	QBL	SSTO	1913	632	1.59784
C6orf10	GBR	HG00259.5.M_120131_3	QBL	SSTO	4001	1181	1.76035
C6orf10	GBR	HG00260.5.M_120131_7	QBL	SSTO	2230	647	1.78521
C6orf10	GBR	HG00261.6.M_120119_2	QBL	SSTO	2427	705	1.78348
C6orf10	GBR	HG00262.2.M_111215_8	QBL	SSTO	3216	920	1.80556
C6orf10	GBR	HG00263.6.M_120119_3	QBL	SSTO	2207	638	1.79046
C6orf10	GBR	HG00264.6.M_120119_5	MANN	SSTO	2066	627	1.7203
C6orf10	GBR	HG00265.2.M_111215_4	QBL	SSTO	2193	619	1.82489
C6orf10	FIN	HG00266.6.M_120119_3	QBL	SSTO	2433	670	1.8605
C6orf10	FIN	HG00267.4.M_120208_6	MANN	SSTO	2572	906	1.50531
C6orf10	FIN	HG00268.5.M_120131_3	QBL	SSTO	2578	772	1.73958
C6orf10	FIN	HG00269.2.M_111216_7	PGF	SSTO	2642	829	1.67219
C6orf10	FIN	HG00271.2.M_111215_7	QBL	SSTO	2800	849	1.72159
C6orf10	FIN	HG00272.7.M_120219_7	QBL	SSTO	2465	730	1.75562
C6orf10	FIN	HG00273.3.M_120202_7	PGF	SSTO	1792	568	1.65761
C6orf10	FIN	HG00274.6.M_120119_1	QBL	SSTO	2738	868	1.65736
C6orf10	FIN	HG00275.4.M_120208_8	QBL	SSTO	2087	525	1.99104
C6orf10	FIN	HG00276.2.M_111215_8	DBB	SSTO	2854	896	1.67141
C6orf10	FIN	HG00277.3.M_120202_6	QBL	SSTO	2359	744	1.6648
C6orf10	FIN	HG00278.1.M_111124_5	QBL	SSTO	1711	544	1.65316
C6orf10	FIN	HG00280.1.M_111124_6	QBL	SSTO	1819	544	1.74147
C6orf10	FIN	HG00281.1.M_111124_3	QBL	SSTO	2471	729	1.7611
C6orf10	FIN	HG00282.2.M_111216_6	MANN	SSTO	2518	750	1.74732
C6orf10	FIN	HG00284.1.M_111124_6	SSTO	SSTO	1785	663	1.42884
C6orf10	FIN	HG00285.3.M_120202_5	QBL	SSTO	2583	735	1.81323
C6orf10	FIN	HG00306.1.M_111124_1	QBL	SSTO	1435	392	1.87213
C6orf10	FIN	HG00308.3.M_120202_3	MANN	SSTO	1896	561	1.75689
C6orf10	FIN	HG00309.7.M_120219_7	QBL	SSTO	4206	1258	1.74132
C6orf10	FIN	HG00310.4.M_120208_3	PGF	SSTO	1924	621	1.63144
C6orf10	FIN	HG00311.4.M_120208_6	QBL	SSTO	2640	843	1.64693
C6orf10	FIN	HG00312.7.M_120219_6	MANN	SSTO	4039	1319	1.61455
C6orf10	FIN	HG00313.2.M_111216_6	QBL	SSTO	2324	665	1.80518
C6orf10	FIN	HG00315.2.M_111215_5	QBL	SSTO	3172	953	1.73484
C6orf10	FIN	HG00319.4.M_120208_7	MANN	SSTO	2409	800	1.59036
C6orf10	FIN	HG00320.1.M_111124_1	QBL	SSTO	2000	648	1.62593
C6orf10	FIN	HG00321.2.M_111216_2	QBL	SSTO	2702	792	1.77046
C6orf10	FIN	HG00323.1.M_111124_4	QBL	SSTO	1542	464	1.73261
C6orf10	FIN	HG00324.1.M_111124_2	QBL	SSTO	2700	899	1.58657
C6orf10	FIN	HG00325.5.M_120131_1	QBL	SSTO	2954	854	1.79036
C6orf10	FIN	HG00326.1.M_111124_7	QBL	SSTO	2323	711	1.70807
C6orf10	FIN	HG00327.3.M_120202_4	MANN	SSTO	2332	685	1.76739
C6orf10	FIN	HG00328.2.M_111215_4	QBL	SSTO	3029	904	1.74445
C6orf10	FIN	HG00329.5.M_120131_3	QBL	SSTO	1268	355	1.83666
C6orf10	FIN	HG00330.1.M_120209_2	MANN	SSTO	1933	616	1.64984
C6orf10	FIN	HG00331.7.M_120219_8	COX	SSTO	2657	812	1.71025
C6orf10	FIN	HG00332.6.M_120217_1	QBL	SSTO	1540	388	1.9888
C6orf10	FIN	HG00334.2.M_111216_5	QBL	SSTO	2257	635	1.82958
C6orf10	FIN	HG00335.2.M_111216_5	QBL	SSTO	2661	770	1.78904
C6orf10	FIN	HG00336.1.M_120209_2	MANN	SSTO	1911	605	1.65932
C6orf10	FIN	HG00337.5.M_120131_5	MANN	SSTO	2448	749	1.70857
C6orf10	FIN	HG00338.2.M_111215_8	QBL	SSTO	3825	1142	1.7439
C6orf10	FIN	HG00339.4.M_120208_1	QBL	SSTO	1980	568	1.80154
C6orf10	FIN	HG00341.2.M_111216_7	SSTO	SSTO	3204	1022	1.64848
C6orf10	FIN	HG00342.1.M_111124_1	QBL	SSTO	2357	692	1.76811
C6orf10	FIN	HG00343.1.M_111124_5	QBL	SSTO	2386	750	1.66963
C6orf10	FIN	HG00344.4.M_120208_2	QBL	SSTO	1778	546	1.70328
C6orf10	FIN	HG00345.1.M_120209_1	MANN	SSTO	1884	591	1.67257
C6orf10	FIN	HG00346.2.M_120131_1	SSTO	SSTO	2602	770	1.75669
C6orf10	FIN	HG00349.4.M_120208_4	PGF	SSTO	2179	742	1.55418
C6orf10	FIN	HG00350.3.M_120202_3	MANN	SSTO	1474	443	1.73436
C6orf10	FIN	HG00351.6.M_120119_5	MANN	SSTO	1859	583	1.67296
C6orf10	FIN	HG00353.1.M_111124_6	MANN	SSTO	2309	694	1.73426
C6orf10	FIN	HG00355.2.M_111215_6	QBL	SSTO	3311	911	1.86174
C6orf10	FIN	HG00356.2.M_111215_6	QBL	SSTO	3249	983	1.72473
C6orf10	FIN	HG00358.5.M_120131_5	QBL	SSTO	1943	518	1.90726
C6orf10	FIN	HG00359.1.M_111124_6	MANN	SSTO	1749	638	1.4549
C6orf10	FIN	HG00360.3.M_120202_8	MANN	SSTO	2454	752	1.70633
C6orf10	FIN	HG00361.7.M_120219_5	QBL	SSTO	2718	788	1.78628
C6orf10	FIN	HG00362.3.M_120202_2	QBL	SSTO	2447	740	1.72542
C6orf10	FIN	HG00364.2.M_111215_8	MANN	SSTO	2807	852	1.7201
C6orf10	FIN	HG00365.7.M_120219_5	QBL	SSTO	3698	1078	1.77839
C6orf10	FIN	HG00366.4.M_120208_1	QBL	SSTO	2082	629	1.72684
C6orf10	FIN	HG00367.2.M_120131_1	SSTO	SSTO	2976	981	1.60105
C6orf10	FIN	HG00369.5.M_120131_1	QBL	SSTO	2809	812	1.7905
C6orf10	FIN	HG00371.1.M_111124_3	QBL	SSTO	1738	648	1.42336
C6orf10	FIN	HG00372.4.M_120208_3	QBL	SSTO	2043	589	1.79435
C6orf10	FIN	HG00373.2.M_111215_6	QBL	SSTO	2909	843	1.78692
C6orf10	FIN	HG00375.4.M_120208_4	QBL	SSTO	2527	764	1.72578
C6orf10	FIN	HG00376.2.M_111216_1	QBL	SSTO	2283	658	1.79477
C6orf10	FIN	HG00377.2.M_120131_2	PGF	SSTO	2812	896	1.65003
C6orf10	FIN	HG00378.5.M_120131_5	QBL	SSTO	2726	801	1.76691
C6orf10	FIN	HG00379.5.M_120131_3	COX	SSTO	2661	809	1.71776
C6orf10	FIN	HG00380.3.M_120202_8	QBL	SSTO	2359	744	1.6648
C6orf10	FIN	HG00381.3.M_120202_7	PGF	SSTO	1437	419	1.77804
C6orf10	FIN	HG00382.4.M_120208_4	QBL	SSTO	2238	664	1.75295
C6orf10	FIN	HG00383.1.M_111124_1	QBL	SSTO	2398	868	1.46606
C6orf10	FIN	HG00384.2.M_111216_4	QBL	SSTO	2987	898	1.73391
C6orf10	GBR	HG01334.7.M_120219_8	QBL	SSTO	3038	911	1.7376
C6orf10	GBR	HG01789.6.M_120119_1	QBL	SSTO	2339	688	1.76541
C6orf10	GBR	HG01790.3.M_120202_3	SSTO	SSTO	970	291	1.73697
C6orf10	GBR	HG01791.2.M_111216_5	QBL	SSTO	2795	820	1.76915
C6orf10	GBR	HG02215.1.M_111124_4	DBB	SSTO	1891	632	1.58115
C6orf10	CEU	NA06984.1.M_111124_4	QBL	SSTO	2041	644	1.66414
C6orf10	CEU	NA06985.1.M_111124_7	DBB	SSTO	2764	886	1.64138
C6orf10	CEU	NA06986.2.M_111215_4	QBL	SSTO	2394	690	1.79475
C6orf10	CEU	NA06989.3.M_120202_7	MANN	SSTO	2150	671	1.67995
C6orf10	CEU	NA06994.2.M_111215_7	QBL	SSTO	2900	800	1.85798
C6orf10	CEU	NA07037.6.M_120119_4	QBL	SSTO	2209	620	1.83305
C6orf10	CEU	NA07048.6.M_120119_6	QBL	SSTO	1898	545	1.80015
C6orf10	CEU	NA07051.5.M_120131_1	QBL	SSTO	2377	722	1.71907
C6orf10	CEU	NA07056.1.M_111124_3	QBL	SSTO	2790	797	1.80761
C6orf10	CEU	NA07346.2.M_111215_7	PGF	SSTO	2650	813	1.70467
C6orf10	CEU	NA07347.7.M_120219_3	QBL	SSTO	2394	682	1.81158
C6orf10	CEU	NA07357.2.M_111216_5	QBL	SSTO	2550	756	1.75404
C6orf10	CEU	NA10847.4.M_120208_4	MANN	SSTO	2775	921	1.59121
C6orf10	CEU	NA10851.4.M_120208_1	MANN	SSTO	2204	694	1.66712
C6orf10	CEU	NA11829.6.M_120217_1	MANN	SSTO	1728	516	1.74366
C6orf10	CEU	NA11830.3.M_120202_4	QBL	SSTO	2697	774	1.80095
C6orf10	CEU	NA11831.7.M_120219_2	MANN	SSTO	3154	1033	1.61034
C6orf10	CEU	NA11832.2.M_120131_2	PGF	SSTO	3049	896	1.76677
C6orf10	CEU	NA11840.6.M_120119_5	PGF	SSTO	2462	800	1.62176
C6orf10	CEU	NA11843.4.M_120208_6	QBL	SSTO	2773	815	1.76658
C6orf10	CEU	NA11881.1.M_111124_5	QBL	SSTO	2240	779	1.5238
C6orf10	CEU	NA11892.1.M_111124_2	MANN	SSTO	1944	679	1.51754
C6orf10	CEU	NA11893.7.M_120219_3	QBL	SSTO	3395	1029	1.72217
C6orf10	CEU	NA11894.2.M_111215_4	MANN	SSTO	3082	918	1.7473
C6orf10	CEU	NA11918.1.M_111124_3	MANN	SSTO	1811	638	1.50516
C6orf10	CEU	NA11920.2.M_120131_1	PGF	SSTO	2825	896	1.65668
C6orf10	CEU	NA11930.3.M_120202_8	QBL	SSTO	2260	667	1.76056
C6orf10	CEU	NA11931.1.M_111124_8	MANN	SSTO	2142	731	1.55102
C6orf10	CEU	NA11992.6.M_120119_5	MANN	SSTO	2193	629	1.80177
C6orf10	CEU	NA11993.2.M_111216_4	MANN	SSTO	3024	970	1.6404
C6orf10	CEU	NA11994.2.M_111216_7	MANN	SSTO	3947	1251	1.65767
C6orf10	CEU	NA11995.7.M_120219_5	PGF	SSTO	2395	741	1.69248
C6orf10	CEU	NA12004.4.M_120208_5	SSTO	SSTO	2092	713	1.55291
C6orf10	CEU	NA12005.4.M_120208_1	PGF	SSTO	2374	831	1.5144
C6orf10	CEU	NA12006.5.M_120131_1	MANN	SSTO	2967	960	1.6279
C6orf10	CEU	NA12043.2.M_120127_7	SSTO	SSTO	2851	892	1.67635
C6orf10	CEU	NA12044.4.M_120208_8	QBL	SSTO	2738	893	1.61639
C6orf10	CEU	NA12045.3.M_120202_3	QBL	SSTO	1670	470	1.82912
C6orf10	CEU	NA12058.5.M_120131_7	QBL	SSTO	2583	702	1.8795
C6orf10	CEU	NA12144.4.M_120208_1	QBL	SSTO	2551	779	1.71137
C6orf10	CEU	NA12154.5.M_120131_3	PGF	SSTO	2626	813	1.69154
C6orf10	CEU	NA12155.4.M_120208_8	QBL	SSTO	2065	596	1.79276
C6orf10	CEU	NA12156.4.M_120208_7	QBL	SSTO	2779	840	1.7261
C6orf10	CEU	NA12234.7.M_120219_6	MANN	SSTO	3648	1187	1.61979
C6orf10	CEU	NA12249.1.M_120209_1	SSTO	SSTO	2254	742	1.603
C6orf10	CEU	NA12272.3.M_120202_5	MANN	SSTO	2250	729	1.62593
C6orf10	CEU	NA12273.1.M_111124_4	QBL	SSTO	1898	682	1.47664
C6orf10	CEU	NA12275.7.M_120219_5	QBL	SSTO	2577	777	1.72971
C6orf10	CEU	NA12282.3.M_120202_7	DBB	SSTO	2053	654	1.65037
C6orf10	CEU	NA12283.2.M_111216_5	QBL	SSTO	2182	591	1.88442
C6orf10	CEU	NA12286.2.M_111216_1	QBL	SSTO	3050	918	1.73224
C6orf10	CEU	NA12287.3.M_120202_3	MANN	SSTO	1805	519	1.79819
C6orf10	CEU	NA12340.5.M_120131_7	QBL	SSTO	2720	767	1.82631
C6orf10	CEU	NA12341.1.M_111124_5	QBL	SSTO	2765	850	1.70174
C6orf10	CEU	NA12342.1.M_111124_5	MANN	SSTO	2140	727	1.55758
C6orf10	CEU	NA12347.1.M_111124_7	QBL	SSTO	2369	734	1.69043
C6orf10	CEU	NA12348.3.M_120202_6	QBL	SSTO	1768	507	1.80206
C6orf10	CEU	NA12383.1.M_111124_3	QBL	SSTO	1992	626	1.66998
C6orf10	CEU	NA12399.1.M_120209_4	PGF	SSTO	1261	391	1.68933
C6orf10	CEU	NA12400.2.M_111216_2	QBL	SSTO	2447	714	1.77702
C6orf10	CEU	NA12413.2.M_111215_6	QBL	SSTO	2984	890	1.74537
C6orf10	CEU	NA12489.1.M_111124_2	PGF	SSTO	2636	927	1.50771
C6orf10	CEU	NA12546.3.M_120202_4	MANN	SSTO	2101	637	1.72171
C6orf10	CEU	NA12716.7.M_120219_6	QBL	SSTO	4868	1474	1.72359
C6orf10	CEU	NA12717.1.M_111124_3	QBL	SSTO	2330	742	1.65084
C6orf10	CEU	NA12718.1.M_111124_7	MANN	SSTO	2557	890	1.52257
C6orf10	CEU	NA12749.1.M_111124_2	QBL	SSTO	1861	602	1.62824
C6orf10	CEU	NA12750.2.M_111216_2	DBB	SSTO	2247	711	1.66008
C6orf10	CEU	NA12751.2.M_111215_8	QBL	SSTO	2719	745	1.86776
C6orf10	CEU	NA12760.3.M_120202_3	MANN	SSTO	1267	391	1.69618
C6orf10	CEU	NA12761.6.M_120119_2	QBL	SSTO	2345	673	1.80091
C6orf10	CEU	NA12762.4.M_120208_3	COX	SSTO	1642	492	1.73872
C6orf10	CEU	NA12763.2.M_111216_8	QBL	SSTO	3133	932	1.74914
C6orf10	CEU	NA12775.7.M_120219_5	QBL	SSTO	3707	1120	1.72675
C6orf10	CEU	NA12776.6.M_120119_6	QBL	SSTO	2554	741	1.78521
C6orf10	CEU	NA12777.4.M_120208_6	MANN	SSTO	2561	839	1.60996
C6orf10	CEU	NA12778.1.M_111124_4	MANN	SSTO	2233	796	1.48814
C6orf10	CEU	NA12812.1.M_111124_4	QBL	SSTO	2103	680	1.62884
C6orf10	CEU	NA12813.2.M_111216_6	PGF	SSTO	2525	750	1.75132
C6orf10	CEU	NA12814.7.M_120219_3	MANN	SSTO	3188	1077	1.56563
C6orf10	CEU	NA12815.1.M_111124_3	QBL	SSTO	2537	706	1.84538
C6orf10	CEU	NA12827.3.M_120202_2	QBL	SSTO	1646	466	1.82056
C6orf10	CEU	NA12829.7.M_120219_4	QBL	SSTO	3276	1011	1.69615
C6orf10	CEU	NA12830.1.M_111124_2	PGF	SSTO	1566	603	1.37685
C6orf10	CEU	NA12842.6.M_120119_4	QBL	SSTO	2357	626	1.91272
C6orf10	CEU	NA12843.6.M_120119_4	MANN	SSTO	2186	657	1.73433
C6orf10	CEU	NA12872.2.M_111216_2	MANN	SSTO	2664	833	1.67721
C6orf10	CEU	NA12873.7.M_120219_1	QBL	SSTO	2543	774	1.71613
C6orf10	CEU	NA12874.3.M_120202_2	MANN	SSTO	3073	974	1.65765
C6orf10	CEU	NA12889.3.M_120223_7	MANN	SSTO	3451	1102	1.64689
C6orf10	CEU	NA12890.1.M_111124_3	PGF	SSTO	2082	655	1.6684
C6orf10	YRI	NA18486.7.M_120219_4	QBL	SSTO	3149	989	1.67085
C6orf10	YRI	NA18487.6.M_120119_5	QBL	SSTO	1513	377	2.00478
C6orf10	YRI	NA18488.4.M_120208_7	QBL	SSTO	1917	599	1.67822
C6orf10	YRI	NA18489.2.M_111216_1	QBL	SSTO	2152	608	1.82353
C6orf10	YRI	NA18498.2.M_120131_1	QBL	SSTO	2441	675	1.85451
C6orf10	YRI	NA18499.1.M_111124_2	QBL	SSTO	2089	663	1.65573
C6orf10	YRI	NA18502.7.M_120219_8	QBL	SSTO	3990	1230	1.69773
C6orf10	YRI	NA18505.3.M_120202_1	MANN	SSTO	1454	452	1.68563
C6orf10	YRI	NA18508.1.M_111124_1	MANN	SSTO	2365	891	1.40834
C6orf10	YRI	NA18510.3.M_120202_7	QBL	SSTO	1748	503	1.79707
C6orf10	YRI	NA18511.7.M_120219_2	QBL	SSTO	3810	1117	1.77016
C6orf10	YRI	NA18517.3.M_120202_1	QBL	SSTO	1382	404	1.77433
C6orf10	YRI	NA18519.1.M_111124_3	QBL	SSTO	2022	604	1.74316
C6orf10	YRI	NA18520.1.M_111124_1	QBL	SSTO	1525	531	1.52203
C6orf10	YRI	NA18858.2.M_111216_8	PGF	SSTO	2780	890	1.64321
C6orf10	YRI	NA18861.1.M_120209_2	MANN	SSTO	1042	322	1.69422
C6orf10	YRI	NA18867.1.M_111124_2	COX	SSTO	1730	545	1.66644
C6orf10	YRI	NA18868.5.M_120131_3	COX	SSTO	2549	797	1.67728
C6orf10	YRI	NA18870.6.M_120119_4	QBL	SSTO	1647	462	1.83388
C6orf10	YRI	NA18873.4.M_120208_7	QBL	SSTO	2328	736	1.66131
C6orf10	YRI	NA18907.6.M_120217_1	QBL	SSTO	1582	412	1.94103
C6orf10	YRI	NA18908.7.M_120219_7	QBL	SSTO	2717	809	1.7478
C6orf10	YRI	NA18909.4.M_120208_8	DBB	SSTO	1901	606	1.64937
C6orf10	YRI	NA18910.3.M_120202_7	QBL	SSTO	1844	524	1.8152
C6orf10	YRI	NA18912.7.M_120219_3	QBL	SSTO	2912	879	1.72808
C6orf10	YRI	NA18916.2.M_111215_6	QBL	SSTO	3406	996	1.77386
C6orf10	YRI	NA18917.1.M_111124_5	QBL	SSTO	1861	648	1.52201
C6orf10	YRI	NA18923.2.M_111216_5	MANN	SSTO	3047	961	1.66478
C6orf10	YRI	NA18933.1.M_111124_2	DBB	SSTO	1701	508	1.74348
C6orf10	YRI	NA18934.3.M_120223_7	QBL	SSTO	4012	1142	1.81276
C6orf10	YRI	NA19092.1.M_111124_3	QBL	SSTO	2188	695	1.65453
C6orf10	YRI	NA19093.7.M_120219_7	QBL	SSTO	2166	660	1.7145
C6orf10	YRI	NA19095.2.M_120131_2	MANN	SSTO	3185	944	1.75443
C6orf10	YRI	NA19096.4.M_120208_4	MANN	SSTO	1765	528	1.74106
C6orf10	YRI	NA19098.5.M_120131_1	QBL	SSTO	2911	885	1.71777
C6orf10	YRI	NA19099.2.M_111215_7	COX	SSTO	2841	876	1.6974
C6orf10	YRI	NA19102.1.M_111124_1	QBL	SSTO	1802	609	1.56508
C6orf10	YRI	NA19107.2.M_111216_5	QBL	SSTO	2178	609	1.83849
C6orf10	YRI	NA19108.5.M_120131_7	QBL	SSTO	3732	1158	1.68831
C6orf10	YRI	NA19113.3.M_120202_1	MANN	SSTO	1467	417	1.81475
C6orf10	YRI	NA19114.2.M_111215_7	MANN	SSTO	2275	674	1.75505
C6orf10	YRI	NA19116.2.M_111215_7	QBL	SSTO	3222	960	1.74685
C6orf10	YRI	NA19117.1.M_111124_4	QBL	SSTO	1931	575	1.74771
C6orf10	YRI	NA19118.7.M_120219_8	QBL	SSTO	3447	1025	1.74972
C6orf10	YRI	NA19119.3.M_120202_4	COX	SSTO	1426	426	1.74305
C6orf10	YRI	NA19121.3.M_120202_6	QBL	SSTO	2683	796	1.75301
C6orf10	YRI	NA19129.6.M_120217_1	QBL	SSTO	1770	485	1.86769
C6orf10	YRI	NA19130.5.M_120131_7	DBB	SSTO	2219	701	1.66242
C6orf10	YRI	NA19131.2.M_111215_8	QBL	SSTO	2588	684	1.91977
C6orf10	YRI	NA19137.1.M_111124_7	QBL	SSTO	1649	556	1.56843
C6orf10	YRI	NA19138.3.M_120202_8	QBL	SSTO	2027	570	1.83031
C6orf10	YRI	NA19141.6.M_120119_2	QBL	SSTO	2691	726	1.8901
C6orf10	YRI	NA19143.2.M_111216_8	COX	SSTO	2828	850	1.73425
C6orf10	YRI	NA19144.1.M_120209_1	QBL	SSTO	1312	381	1.7839
C6orf10	YRI	NA19146.5.M_120131_5	QBL	SSTO	3140	903	1.79797
C6orf10	YRI	NA19147.2.M_120131_2	DBB	SSTO	3646	1093	1.73802
C6orf10	YRI	NA19149.1.M_111124_2	QBL	SSTO	1872	540	1.79355
C6orf10	YRI	NA19150.5.M_120131_7	COX	SSTO	2326	712	1.7079
C6orf10	YRI	NA19152.4.M_120208_4	MANN	SSTO	2115	652	1.69771
C6orf10	YRI	NA19153.1.M_111124_7	QBL	SSTO	2067	729	1.50355
C6orf10	YRI	NA19159.3.M_120223_6	QBL	SSTO	4650	1395	1.73697
C6orf10	YRI	NA19160.3.M_120202_3	QBL	SSTO	1646	501	1.71608
C6orf10	YRI	NA19171.1.M_111124_7	QBL	SSTO	1857	576	1.68883
C6orf10	YRI	NA19172.6.M_120119_1	COX	SSTO	1942	577	1.7509
C6orf10	YRI	NA19175.4.M_120208_8	COX	SSTO	2441	805	1.60041
C6orf10	YRI	NA19184.1.M_111124_1	DBB	SSTO	2378	778	1.61191
C6orf10	YRI	NA19185.6.M_120119_4	MANN	SSTO	2514	743	1.75855
C6orf10	YRI	NA19189.5.M_120131_7	QBL	SSTO	2679	806	1.73284
C6orf10	YRI	NA19190.4.M_120208_2	QBL	SSTO	2096	660	1.6671
C6orf10	YRI	NA19197.3.M_120202_2	QBL	SSTO	1756	476	1.88326
C6orf10	YRI	NA19198.2.M_111215_6	QBL	SSTO	2559	728	1.81357
C6orf10	YRI	NA19200.2.M_111216_1	QBL	SSTO	2170	624	1.79808
C6orf10	YRI	NA19201.1.M_111124_3	COX	SSTO	1597	651	1.29463
C6orf10	YRI	NA19204.1.M_111124_6	QBL	SSTO	1353	393	1.78356
C6orf10	YRI	NA19206.2.M_111215_5	QBL	SSTO	3045	891	1.77294
C6orf10	YRI	NA19207.4.M_120208_5	COX	SSTO	2066	605	1.77183
C6orf10	YRI	NA19209.6.M_120217_1	QBL	SSTO	1692	466	1.86033
C6orf10	YRI	NA19210.4.M_120208_1	DBB	SSTO	1265	429	1.56009
C6orf10	YRI	NA19213.2.M_111215_6	QBL	SSTO	1970	545	1.85387
C6orf10	YRI	NA19214.6.M_120119_2	QBL	SSTO	2023	587	1.78506
C6orf10	YRI	NA19222.2.M_111216_7	MANN	SSTO	2573	757	1.76509
C6orf10	YRI	NA19223.7.M_120219_6	QBL	SSTO	3737	1166	1.68031
C6orf10	YRI	NA19225.1.M_120209_2	QBL	SSTO	1902	560	1.76402
C6orf10	YRI	NA19235.1.M_111124_6	QBL	SSTO	2155	770	1.48476
C6orf10	YRI	NA19236.4.M_120208_1	COX	SSTO	1487	489	1.6045
C6orf10	YRI	NA19247.3.M_120223_7	QBL	SSTO	3321	1023	1.69881
C6orf10	YRI	NA19248.5.M_120131_1	QBL	SSTO	2348	735	1.67562
C6orf10	YRI	NA19256.6.M_120119_6	QBL	SSTO	2152	613	1.81172
C6orf10	YRI	NA19257.6.M_120119_2	QBL	SSTO	2305	689	1.74219
C6orf10	TSI	NA20502.3.M_120202_4	QBL	SSTO	2204	623	1.82282
C6orf10	TSI	NA20503.1.M_111124_5	PGF	SSTO	1769	585	1.59643
C6orf10	TSI	NA20504.1.M_111124_7	MANN	SSTO	1938	683	1.50461
C6orf10	TSI	NA20505.1.M_111124_6	MANN	SSTO	2332	778	1.58373
C6orf10	TSI	NA20506.1.M_120209_2	PGF	SSTO	1854	611	1.6014
C6orf10	TSI	NA20507.1.M_111124_7	MANN	SSTO	2268	789	1.52332
C6orf10	TSI	NA20508.1.M_111124_2	QBL	SSTO	2288	649	1.8178
C6orf10	TSI	NA20509.7.M_120219_7	QBL	SSTO	4480	1364	1.71566
C6orf10	TSI	NA20510.3.M_120202_3	QBL	SSTO	1399	371	1.9149
C6orf10	TSI	NA20512.6.M_120119_6	MANN	SSTO	2417	763	1.66346
C6orf10	TSI	NA20513.4.M_120208_1	QBL	SSTO	2301	729	1.65827
C6orf10	TSI	NA20514.1.M_111124_4	QBL	SSTO	1717	664	1.37063
C6orf10	TSI	NA20515.5.M_120131_1	QBL	SSTO	3400	1069	1.66927
C6orf10	TSI	NA20516.5.M_120131_3	MANN	SSTO	2655	804	1.72344
C6orf10	TSI	NA20517.3.M_120202_8	QBL	SSTO	2158	625	1.78777
C6orf10	TSI	NA20518.4.M_120208_3	QBL	SSTO	2114	648	1.70591
C6orf10	TSI	NA20519.1.M_111124_5	QBL	SSTO	2422	776	1.64207
C6orf10	TSI	NA20520.3.M_120202_2	SSTO	SSTO	1500	435	1.78588
C6orf10	TSI	NA20521.7.M_120219_7	QBL	SSTO	2489	767	1.69827
C6orf10	TSI	NA20524.2.M_111215_8	DBB	SSTO	2791	826	1.75657
C6orf10	TSI	NA20525.1.M_111124_1	COX	SSTO	2303	676	1.76842
C6orf10	TSI	NA20527.2.M_111215_7	QBL	SSTO	2982	840	1.82782
C6orf10	TSI	NA20528.2.M_120131_1	QBL	SSTO	2671	736	1.8596
C6orf10	TSI	NA20529.2.M_111215_6	PGF	SSTO	3149	999	1.65634
C6orf10	TSI	NA20530.2.M_111215_6	QBL	SSTO	2408	663	1.86075
C6orf10	TSI	NA20531.4.M_120208_1	QBL	SSTO	2268	732	1.63151
C6orf10	TSI	NA20532.3.M_120202_7	QBL	SSTO	2084	634	1.7168
C6orf10	TSI	NA20534.2.M_111215_8	QBL	SSTO	2837	820	1.79067
C6orf10	TSI	NA20535.3.M_120202_2	QBL	SSTO	2446	702	1.80088
C6orf10	TSI	NA20536.1.M_111124_1	QBL	SSTO	1649	575	1.51996
C6orf10	TSI	NA20537.3.M_120202_8	QBL	SSTO	2304	672	1.77761
C6orf10	TSI	NA20538.3.M_120202_6	COX	SSTO	1642	503	1.70682
C6orf10	TSI	NA20539.4.M_120208_5	QBL	SSTO	2888	928	1.63787
C6orf10	TSI	NA20540.1.M_111124_2	QBL	SSTO	1591	464	1.77774
C6orf10	TSI	NA20541.1.M_111124_4	DBB	SSTO	2183	810	1.43032
C6orf10	TSI	NA20542.7.M_120219_2	MANN	SSTO	2006	605	1.72931
C6orf10	TSI	NA20543.2.M_111215_5	COX	SSTO	2472	757	1.70731
C6orf10	TSI	NA20544.4.M_120208_5	SSTO	SSTO	2720	900	1.59561
C6orf10	TSI	NA20581.1.M_111124_4	QBL	SSTO	1913	554	1.78788
C6orf10	TSI	NA20582.4.M_120208_2	MANN	SSTO	2660	858	1.63238
C6orf10	TSI	NA20585.3.M_120202_6	COX	SSTO	1988	578	1.78218
C6orf10	TSI	NA20586.2.M_111215_7	PGF	SSTO	2748	855	1.68439
C6orf10	TSI	NA20588.5.M_120131_5	QBL	SSTO	2493	709	1.81403
C6orf10	TSI	NA20589.1.M_111124_3	MANN	SSTO	1969	626	1.65323
C6orf10	TSI	NA20752.5.M_120131_7	MANN	SSTO	3322	1036	1.68103
C6orf10	TSI	NA20754.4.M_120208_1	DBB	SSTO	2001	624	1.6811
C6orf10	TSI	NA20756.2.M_111216_6	PGF	SSTO	2548	783	1.70228
C6orf10	TSI	NA20757.1.M_111124_1	PGF	SSTO	2168	795	1.44734
C6orf10	TSI	NA20758.2.M_111215_8	MANN	SSTO	3418	1062	1.68637
C6orf10	TSI	NA20759.4.M_120208_3	COX	SSTO	1712	530	1.69162
C6orf10	TSI	NA20760.3.M_120202_5	QBL	SSTO	1954	541	1.85273
C6orf10	TSI	NA20761.1.M_111124_7	QBL	SSTO	1624	541	1.58585
C6orf10	TSI	NA20765.2.M_111215_5	QBL	SSTO	3178	914	1.79785
C6orf10	TSI	NA20766.1.M_111124_4	QBL	SSTO	1728	611	1.49986
C6orf10	TSI	NA20768.5.M_120131_1	QBL	SSTO	2421	768	1.65642
C6orf10	TSI	NA20769.6.M_120119_5	QBL	SSTO	1801	512	1.81458
C6orf10	TSI	NA20770.3.M_120202_1	QBL	SSTO	1805	513	1.81497
C6orf10	TSI	NA20771.2.M_111215_7	MANN	SSTO	2597	784	1.72792
C6orf10	TSI	NA20772.3.M_120223_6	QBL	SSTO	2571	732	1.81241
C6orf10	TSI	NA20773.6.M_120119_4	QBL	SSTO	2088	622	1.74714
C6orf10	TSI	NA20774.7.M_120219_1	QBL	SSTO	1896	498	1.92874
C6orf10	TSI	NA20778.4.M_120208_1	QBL	SSTO	914	267	1.77535
C6orf10	TSI	NA20783.4.M_120208_6	MANN	SSTO	2487	800	1.63633
C6orf10	TSI	NA20785.4.M_120208_1	QBL	SSTO	2359	680	1.79457
C6orf10	TSI	NA20786.2.M_111215_8	DBB	SSTO	2442	727	1.74804
C6orf10	TSI	NA20787.6.M_120119_3	QBL	SSTO	1964	539	1.86544
C6orf10	TSI	NA20790.2.M_111215_6	QBL	SSTO	1976	533	1.89038
C6orf10	TSI	NA20792.6.M_120119_6	QBL	SSTO	1823	500	1.86631
C6orf10	TSI	NA20795.5.M_120131_1	QBL	SSTO	3108	927	1.74535
C6orf10	TSI	NA20796.1.M_120209_2	QBL	SSTO	3065	910	1.75195
C6orf10	TSI	NA20797.2.M_111215_6	QBL	SSTO	3024	920	1.71675
C6orf10	TSI	NA20798.6.M_120119_6	QBL	SSTO	1629	439	1.89169
C6orf10	TSI	NA20799.1.M_111124_3	QBL	SSTO	2404	726	1.7274
C6orf10	TSI	NA20800.1.M_111124_5	QBL	SSTO	2508	767	1.70924
C6orf10	TSI	NA20801.7.M_120219_5	QBL	SSTO	3042	952	1.67599
C6orf10	TSI	NA20802.1.M_111124_7	MANN	SSTO	2325	842	1.46534
C6orf10	TSI	NA20803.7.M_120219_1	PGF	SSTO	4090	1328	1.62285
C6orf10	TSI	NA20804.4.M_120208_1	MANN	SSTO	2467	773	1.67422
C6orf10	TSI	NA20805.4.M_120208_7	MANN	SSTO	1708	537	1.66931
C6orf10	TSI	NA20806.3.M_120202_5	QBL	SSTO	1735	469	1.88728
C6orf10	TSI	NA20807.5.M_120131_1	QBL	SSTO	2657	766	1.79438
C6orf10	TSI	NA20808.4.M_120208_6	DBB	SSTO	2463	818	1.59024
C6orf10	TSI	NA20809.6.M_120119_2	QBL	SSTO	2106	579	1.86287
C6orf10	TSI	NA20810.2.M_111215_7	QBL	SSTO	3137	961	1.70678
C6orf10	TSI	NA20811.1.M_111124_5	QBL	SSTO	1690	587	1.52559
C6orf10	TSI	NA20812.2.M_111216_6	QBL	SSTO	2505	685	1.87063
C6orf10	TSI	NA20813.5.M_120131_1	QBL	SSTO	2748	838	1.71336
C6orf10	TSI	NA20814.2.M_111215_6	QBL	SSTO	2532	707	1.8405
C6orf10	TSI	NA20815.5.M_120131_5	MANN	SSTO	2545	807	1.65703
C6orf10	TSI	NA20816.3.M_120202_7	MANN	SSTO	2154	679	1.66553
C6orf10	TSI	NA20819.3.M_120202_2	QBL	SSTO	1785	518	1.7849
C6orf10	TSI	NA20826.1.M_111124_1	MANN	SSTO	2364	749	1.65819
C6orf10	TSI	NA20828.2.M_111216_8	QBL	SSTO	3390	963	1.81568
CCHCR1	GBR	HG00096.1.M_111124_6	DBB	MANN	502	256	0.971544
CCHCR1	GBR	HG00099.5.M_120131_3	COX	QBL	347	223	0.637892
CCHCR1	GBR	HG00100.2.M_111215_8	COX	COX	703	357	0.977601
CCHCR1	GBR	HG00104.1.M_111124_5	COX	MANN	481	289	0.734967
CCHCR1	GBR	HG00106.4.M_120208_5	COX	MANN	832	479	0.796558
CCHCR1	GBR	HG00109.3.M_120202_5	COX	QBL	461	273	0.755866
CCHCR1	GBR	HG00117.1.M_111124_2	COX	PGF	902	593	0.605095
CCHCR1	GBR	HG00123.4.M_120208_7	DBB	QBL	893	507	0.816674
CCHCR1	GBR	HG00125.1.M_111124_6	COX	QBL	531	334	0.668864
CCHCR1	GBR	HG00129.4.M_120208_8	COX	QBL	634	388	0.708426
CCHCR1	GBR	HG00131.2.M_111215_5	COX	COX	574	300	0.936088
CCHCR1	GBR	HG00134.6.M_120119_6	DBB	QBL	1526	872	0.807355
CCHCR1	GBR	HG00137.6.M_120217_1	COX	QBL	862	497	0.794442
CCHCR1	GBR	HG00139.7.M_120219_1	MCF	QBL	288	190	0.600069
CCHCR1	GBR	HG00142.4.M_120208_6	DBB	QBL	805	460	0.807355
CCHCR1	GBR	HG00146.2.M_111216_1	COX	MANN	931	540	0.785822
CCHCR1	GBR	HG00148.3.M_120202_6	COX	QBL	356	227	0.649185
CCHCR1	GBR	HG00149.1.M_111124_6	COX	MANN	686	405	0.760287
CCHCR1	GBR	HG00155.1.M_111124_2	DBB	PGF	529	348	0.60418
CCHCR1	GBR	HG00156.4.M_120208_1	COX	QBL	656	386	0.765095
CCHCR1	GBR	HG00157.5.M_120131_3	COX	QBL	939	622	0.594211
CCHCR1	FIN	HG00171.3.M_120202_2	COX	MANN	287	179	0.681091
CCHCR1	FIN	HG00177.4.M_120208_8	COX	PGF	824	520	0.664133
CCHCR1	FIN	HG00182.1.M_111124_4	COX	QBL	913	601	0.60325
CCHCR1	GBR	HG00231.2.M_111216_2	COX	MANN	449	277	0.696829
CCHCR1	GBR	HG00239.7.M_120219_4	DBB	QBL	1467	858	0.773819
CCHCR1	GBR	HG00243.4.M_120208_2	MANN	MANN	350	225	0.63743
CCHCR1	GBR	HG00244.5.M_120131_7	COX	QBL	761	478	0.670886
CCHCR1	GBR	HG00245.4.M_120208_6	MCF	MCF	303	199	0.606549
CCHCR1	GBR	HG00247.3.M_120202_1	COX	MANN	729	448	0.70242
CCHCR1	GBR	HG00250.1.M_111124_4	COX	MANN	429	226	0.924655
CCHCR1	GBR	HG00257.4.M_120208_5	DBB	PGF	456	268	0.766801
CCHCR1	GBR	HG00258.1.M_111124_6	COX	MANN	303	199	0.606549
CCHCR1	GBR	HG00259.5.M_120131_3	DBB	QBL	1040	659	0.658233
CCHCR1	GBR	HG00260.5.M_120131_7	COX	QBL	972	632	0.621032
CCHCR1	GBR	HG00262.2.M_111215_8	QBL	QBL	907	597	0.603372
CCHCR1	GBR	HG00265.2.M_111215_4	COX	COX	975	510	0.934905
CCHCR1	FIN	HG00266.6.M_120119_3	COX	MANN	1312	762	0.783905
CCHCR1	FIN	HG00267.4.M_120208_6	COX	MANN	715	401	0.834341
CCHCR1	FIN	HG00272.7.M_120219_7	COX	MANN	800	474	0.755113
CCHCR1	FIN	HG00276.2.M_111215_8	DBB	PGF	858	557	0.6233
CCHCR1	FIN	HG00280.1.M_111124_6	COX	QBL	799	437	0.870562
CCHCR1	FIN	HG00281.1.M_111124_3	COX	QBL	954	629	0.600929
CCHCR1	FIN	HG00284.1.M_111124_6	DBB	DBB	736	391	0.912537
CCHCR1	FIN	HG00315.2.M_111215_5	COX	QBL	1312	776	0.757639
CCHCR1	FIN	HG00326.1.M_111124_7	COX	MANN	590	332	0.829532
CCHCR1	FIN	HG00327.3.M_120202_4	COX	QBL	597	372	0.682428
CCHCR1	FIN	HG00336.1.M_120209_2	COX	QBL	825	522	0.660344
CCHCR1	FIN	HG00338.2.M_111215_8	COX	QBL	1801	1139	0.66103
CCHCR1	FIN	HG00341.2.M_111216_7	COX	MANN	777	493	0.656327
CCHCR1	FIN	HG00342.1.M_111124_1	DBB	QBL	1120	656	0.771731
CCHCR1	FIN	HG00345.1.M_120209_1	DBB	MANN	675	417	0.69484
CCHCR1	FIN	HG00350.3.M_120202_3	COX	MANN	328	214	0.616085
CCHCR1	FIN	HG00353.1.M_111124_6	COX	QBL	834	508	0.715219
CCHCR1	FIN	HG00355.2.M_111215_6	COX	MCF	1182	724	0.707168
CCHCR1	FIN	HG00356.2.M_111215_6	COX	MANN	1088	607	0.84191
CCHCR1	FIN	HG00358.5.M_120131_5	COX	PGF	755	474	0.67159
CCHCR1	FIN	HG00367.2.M_120131_1	DBB	QBL	1055	662	0.67234
CCHCR1	FIN	HG00373.2.M_111215_6	DBB	QBL	1534	880	0.801723
CCHCR1	FIN	HG00375.4.M_120208_4	COX	MCF	888	504	0.817136
CCHCR1	FIN	HG00377.2.M_120131_2	MANN	QBL	870	571	0.607525
CCHCR1	FIN	HG00380.3.M_120202_8	DBB	MANN	493	308	0.678657
CCHCR1	GBR	HG01334.7.M_120219_8	MANN	QBL	853	564	0.596851
CCHCR1	GBR	HG02215.1.M_111124_4	COX	MANN	564	309	0.868088
CCHCR1	CEU	NA06984.1.M_111124_4	COX	PGF	577	341	0.7588
CCHCR1	CEU	NA06986.2.M_111215_4	MANN	QBL	971	641	0.599147
CCHCR1	CEU	NA06989.3.M_120202_7	MCF	QBL	432	278	0.635946
CCHCR1	CEU	NA07056.1.M_111124_3	COX	QBL	887	452	0.972611
CCHCR1	CEU	NA07347.7.M_120219_3	COX	QBL	951	607	0.647749
CCHCR1	CEU	NA10851.4.M_120208_1	COX	PGF	510	278	0.875412
CCHCR1	CEU	NA11829.6.M_120217_1	MANN	QBL	614	408	0.58967
CCHCR1	CEU	NA11892.1.M_111124_2	COX	QBL	897	520	0.786596
CCHCR1	CEU	NA11893.7.M_120219_3	MANN	QBL	1163	775	0.585583
CCHCR1	CEU	NA11894.2.M_111215_4	DBB	PGF	923	606	0.607013
CCHCR1	CEU	NA11918.1.M_111124_3	COX	QBL	741	400	0.889474
CCHCR1	CEU	NA11993.2.M_111216_4	MANN	QBL	847	557	0.604685
CCHCR1	CEU	NA11995.7.M_120219_5	COX	COX	779	383	1.02428
CCHCR1	CEU	NA12045.3.M_120202_3	COX	QBL	570	376	0.600229
CCHCR1	CEU	NA12154.5.M_120131_3	COX	QBL	527	339	0.636518
CCHCR1	CEU	NA12155.4.M_120208_8	COX	QBL	566	329	0.782714
CCHCR1	CEU	NA12156.4.M_120208_7	DBB	MANN	821	459	0.838888
CCHCR1	CEU	NA12249.1.M_120209_1	MANN	QBL	876	569	0.622502
CCHCR1	CEU	NA12273.1.M_111124_4	COX	MCF	781	446	0.808279
CCHCR1	CEU	NA12282.3.M_120202_7	COX	QBL	408	235	0.795908
CCHCR1	CEU	NA12286.2.M_111216_1	DBB	DBB	1171	621	0.915076
CCHCR1	CEU	NA12342.1.M_111124_5	COX	COX	624	314	0.990781
CCHCR1	CEU	NA12348.3.M_120202_6	COX	QBL	479	288	0.733957
CCHCR1	CEU	NA12399.1.M_120209_4	MANN	QBL	290	175	0.728698
CCHCR1	CEU	NA12489.1.M_111124_2	QBL	QBL	803	505	0.669117
CCHCR1	CEU	NA12716.7.M_120219_6	MANN	QBL	2383	1527	0.642079
CCHCR1	CEU	NA12749.1.M_111124_2	COX	QBL	719	475	0.598064
CCHCR1	CEU	NA12812.1.M_111124_4	COX	QBL	830	529	0.649844
CCHCR1	CEU	NA12813.2.M_111216_6	COX	QBL	696	411	0.759949
CCHCR1	CEU	NA12827.3.M_120202_2	COX	MANN	625	400	0.643856
CCHCR1	CEU	NA12842.6.M_120119_4	DBB	MANN	1161	708	0.713547
CCHCR1	CEU	NA12872.2.M_111216_2	COX	COX	1352	704	0.941448
CCHCR1	YRI	NA18487.6.M_120119_5	COX	MANN	547	330	0.729075
CCHCR1	YRI	NA18499.1.M_111124_2	COX	MANN	1059	562	0.914061
CCHCR1	YRI	NA18511.7.M_120219_2	COX	MANN	1378	850	0.697041
CCHCR1	YRI	NA18517.3.M_120202_1	COX	QBL	439	265	0.728229
CCHCR1	YRI	NA18861.1.M_120209_2	COX	QBL	393	241	0.705496
CCHCR1	YRI	NA18916.2.M_111215_6	COX	MANN	1246	779	0.677609
CCHCR1	YRI	NA18933.1.M_111124_2	MCF	MCF	300	196	0.614109
CCHCR1	YRI	NA19092.1.M_111124_3	COX	PGF	696	450	0.629162
CCHCR1	YRI	NA19093.7.M_120219_7	COX	PGF	1058	676	0.646244
CCHCR1	YRI	NA19098.5.M_120131_1	COX	MANN	583	322	0.856435
CCHCR1	YRI	NA19119.3.M_120202_4	COX	QBL	493	293	0.750687
CCHCR1	YRI	NA19152.4.M_120208_4	COX	QBL	918	552	0.733826
CCHCR1	YRI	NA19159.3.M_120223_6	MCF	QBL	1663	1105	0.589742
CCHCR1	YRI	NA19175.4.M_120208_8	MCF	QBL	961	630	0.609185
CCHCR1	YRI	NA19184.1.M_111124_1	COX	MANN	1078	697	0.629127
CCHCR1	YRI	NA19190.4.M_120208_2	COX	MANN	536	299	0.842088
CCHCR1	YRI	NA19204.1.M_111124_6	COX	COX	724	402	0.848794
CCHCR1	YRI	NA19207.4.M_120208_5	DBB	QBL	737	425	0.794202
CCHCR1	YRI	NA19209.6.M_120217_1	COX	MANN	605	337	0.844187
CCHCR1	YRI	NA19210.4.M_120208_1	COX	QBL	669	388	0.78595
CCHCR1	TSI	NA20504.1.M_111124_7	COX	PGF	435	267	0.704176
CCHCR1	TSI	NA20505.1.M_111124_6	COX	PGF	845	528	0.678413
CCHCR1	TSI	NA20506.1.M_120209_2	COX	PGF	792	515	0.620928
CCHCR1	TSI	NA20507.1.M_111124_7	COX	QBL	830	455	0.867245
CCHCR1	TSI	NA20508.1.M_111124_2	DBB	QBL	871	507	0.780687
CCHCR1	TSI	NA20510.3.M_120202_3	COX	MCF	331	206	0.684187
CCHCR1	TSI	NA20514.1.M_111124_4	DBB	QBL	699	432	0.694261
CCHCR1	TSI	NA20520.3.M_120202_2	COX	QBL	521	346	0.590511
CCHCR1	TSI	NA20524.2.M_111215_8	COX	QBL	785	491	0.67697
CCHCR1	TSI	NA20528.2.M_120131_1	COX	QBL	1113	719	0.63039
CCHCR1	TSI	NA20531.4.M_120208_1	COX	QBL	1065	666	0.677259
CCHCR1	TSI	NA20536.1.M_111124_1	COX	COX	705	336	1.06916
CCHCR1	TSI	NA20537.3.M_120202_8	DBB	QBL	499	279	0.838775
CCHCR1	TSI	NA20540.1.M_111124_2	MCF	QBL	433	270	0.681408
CCHCR1	TSI	NA20541.1.M_111124_4	COX	QBL	981	596	0.718941
CCHCR1	TSI	NA20543.2.M_111215_5	COX	MANN	888	518	0.777608
CCHCR1	TSI	NA20544.4.M_120208_5	COX	MANN	724	397	0.866851
CCHCR1	TSI	NA20586.2.M_111215_7	DBB	PGF	630	388	0.699295
CCHCR1	TSI	NA20754.4.M_120208_1	DBB	QBL	756	500	0.596458
CCHCR1	TSI	NA20758.2.M_111215_8	COX	MANN	963	575	0.743974
CCHCR1	TSI	NA20765.2.M_111215_5	DBB	QBL	1367	801	0.771139
CCHCR1	TSI	NA20768.5.M_120131_1	COX	QBL	871	540	0.689713
CCHCR1	TSI	NA20770.3.M_120202_1	COX	PGF	508	330	0.622362
CCHCR1	TSI	NA20771.2.M_111215_7	DBB	DBB	714	376	0.925191
CCHCR1	TSI	NA20783.4.M_120208_6	COX	QBL	916	512	0.839204
CCHCR1	TSI	NA20792.6.M_120119_6	COX	MCF	812	536	0.599247
CCHCR1	TSI	NA20797.2.M_111215_6	COX	PGF	1234	741	0.735797
CCHCR1	TSI	NA20800.1.M_111124_5	DBB	MANN	804	479	0.74717
CCHCR1	TSI	NA20801.7.M_120219_5	MANN	QBL	639	418	0.612313
CCHCR1	TSI	NA20802.1.M_111124_7	COX	MANN	392	218	0.846526
CCHCR1	TSI	NA20804.4.M_120208_1	COX	PGF	527	308	0.774873
CCHCR1	TSI	NA20805.4.M_120208_7	COX	QBL	378	252	0.584963
CCHCR1	TSI	NA20811.1.M_111124_5	COX	MANN	466	308	0.5974
CCHCR1	TSI	NA20819.3.M_120202_2	COX	QBL	673	442	0.60656
COL11A2	GBR	HG00096.1.M_111124_6	MCF	MCF	47	0	5.55459
COL11A2	GBR	HG00099.5.M_120131_3	MANN	MANN	33	0	5.04439
COL11A2	GBR	HG00101.1.M_111124_4	DBB	DBB	30	0	4.90689
COL11A2	GBR	HG00103.4.M_120208_3	COX	COX	55	0	5.78136
COL11A2	GBR	HG00105.3.M_120223_6	COX	DBB	117	0	6.87036
COL11A2	GBR	HG00106.4.M_120208_5	COX	COX	147	0	7.19967
COL11A2	GBR	HG00111.2.M_111215_4	MCF	MCF	46	0	5.52356
COL11A2	GBR	HG00112.6.M_120119_2	MANN	MANN	51	0	5.67243
COL11A2	GBR	HG00114.6.M_120217_1	DBB	DBB	62	0	5.9542
COL11A2	GBR	HG00115.6.M_120119_1	COX	COX	39	0	5.2854
COL11A2	GBR	HG00117.1.M_111124_2	COX	COX	53	0	5.72792
COL11A2	GBR	HG00118.4.M_120208_5	DBB	DBB	36	0	5.16993
COL11A2	GBR	HG00119.2.M_111216_6	COX	COX	43	0	5.42626
COL11A2	GBR	HG00120.3.M_120202_2	COX	COX	59	0	5.88264
COL11A2	GBR	HG00121.1.M_111124_7	COX	COX	47	0	5.55459
COL11A2	GBR	HG00122.6.M_120119_1	MANN	MANN	48	0	5.58496
COL11A2	GBR	HG00123.4.M_120208_7	COX	COX	36	0	5.16993
COL11A2	GBR	HG00124.3.M_120223_7	DBB	DBB	51	0	5.67243
COL11A2	GBR	HG00126.1.M_111124_8	DBB	MANN	44	0	5.45943
COL11A2	GBR	HG00127.1.M_111124_2	MCF	MCF	42	0	5.39232
COL11A2	GBR	HG00131.2.M_111215_5	COX	COX	81	0	6.33985
COL11A2	GBR	HG00133.2.M_111216_2	COX	COX	31	0	4.9542
COL11A2	GBR	HG00134.6.M_120119_6	COX	DBB	99	0	6.62936
COL11A2	GBR	HG00137.6.M_120217_1	MANN	MANN	52	0	5.70044
COL11A2	GBR	HG00139.7.M_120219_1	DBB	DBB	115	0	6.84549
COL11A2	GBR	HG00141.5.M_120131_3	COX	COX	59	0	5.88264
COL11A2	GBR	HG00143.7.M_120219_2	MCF	MCF	31	0	4.9542
COL11A2	GBR	HG00146.2.M_111216_1	DBB	MANN	105	0	6.71425
COL11A2	GBR	HG00148.3.M_120202_6	COX	COX	34	0	5.08746
COL11A2	GBR	HG00150.4.M_120208_7	DBB	DBB	29	0	4.85798
COL11A2	GBR	HG00152.7.M_120219_3	DBB	DBB	49	0	5.61471
COL11A2	GBR	HG00154.5.M_120131_7	COX	COX	31	0	4.9542
COL11A2	GBR	HG00157.5.M_120131_3	MCF	MCF	63	0	5.97728
COL11A2	GBR	HG00159.7.M_120219_6	DBB	DBB	55	0	5.78136
COL11A2	FIN	HG00183.5.M_120131_5	MCF	MCF	39	0	5.2854
COL11A2	GBR	HG00232.7.M_120219_3	COX	DBB	57	0	5.83289
COL11A2	GBR	HG00233.2.M_111215_8	DBB	DBB	45	0	5.49185
COL11A2	GBR	HG00234.7.M_120219_4	COX	COX	59	0	5.88264
COL11A2	GBR	HG00235.1.M_111124_1	COX	COX	65	0	6.02237
COL11A2	GBR	HG00236.5.M_120131_5	MANN	MANN	84	0	6.39232
COL11A2	GBR	HG00238.5.M_120131_5	DBB	DBB	32	0	5
COL11A2	GBR	HG00239.7.M_120219_4	COX	COX	44	0	5.45943
COL11A2	GBR	HG00240.2.M_111215_5	COX	COX	48	0	5.58496
COL11A2	GBR	HG00245.4.M_120208_6	QBL	QBL	55	0	5.78136
COL11A2	GBR	HG00249.3.M_120202_4	COX	COX	44	0	5.45943
COL11A2	GBR	HG00250.1.M_111124_4	QBL	QBL	42	0	5.39232
COL11A2	GBR	HG00255.2.M_111216_1	COX	COX	47	0	5.55459
COL11A2	GBR	HG00256.2.M_111215_7	DBB	DBB	39	0	5.2854
COL11A2	GBR	HG00257.4.M_120208_5	MCF	MCF	41	0	5.35755
COL11A2	GBR	HG00259.5.M_120131_3	COX	COX	60	0	5.90689
COL11A2	GBR	HG00260.5.M_120131_7	COX	COX	48	0	5.58496
COL11A2	GBR	HG00261.6.M_120119_2	DBB	DBB	110	0	6.78136
COL11A2	GBR	HG00262.2.M_111215_8	MANN	MANN	40	0	5.32193
COL11A2	GBR	HG00263.6.M_120119_3	DBB	DBB	37	0	5.20945
COL11A2	GBR	HG00265.2.M_111215_4	COX	COX	41	0	5.35755
COL11A2	FIN	HG00266.6.M_120119_3	DBB	DBB	34	0	5.08746
COL11A2	FIN	HG00275.4.M_120208_8	MANN	MANN	39	0	5.2854
COL11A2	FIN	HG00277.3.M_120202_6	MCF	MCF	73	0	6.18982
COL11A2	FIN	HG00306.1.M_111124_1	MANN	MANN	77	0	6.26679
COL11A2	FIN	HG00309.7.M_120219_7	MANN	MANN	89	0	6.47573
COL11A2	FIN	HG00321.2.M_111216_2	MANN	MANN	47	0	5.55459
COL11A2	FIN	HG00324.1.M_111124_2	COX	COX	33	0	5.04439
COL11A2	FIN	HG00325.5.M_120131_1	DBB	DBB	62	0	5.9542
COL11A2	FIN	HG00326.1.M_111124_7	COX	MANN	72	0	6.16993
COL11A2	FIN	HG00328.2.M_111215_4	MANN	MANN	71	0	6.14975
COL11A2	FIN	HG00335.2.M_111216_5	DBB	DBB	37	0	5.20945
COL11A2	FIN	HG00342.1.M_111124_1	DBB	DBB	46	0	5.52356
COL11A2	FIN	HG00343.1.M_111124_5	DBB	DBB	39	0	5.2854
COL11A2	FIN	HG00344.4.M_120208_2	DBB	DBB	55	0	5.78136
COL11A2	FIN	HG00355.2.M_111215_6	MCF	MCF	30	0	4.90689
COL11A2	FIN	HG00356.2.M_111215_6	DBB	DBB	36	0	5.16993
COL11A2	FIN	HG00365.7.M_120219_5	DBB	MANN	42	0	5.39232
COL11A2	FIN	HG00372.4.M_120208_3	DBB	DBB	65	0	6.02237
COL11A2	FIN	HG00384.2.M_111216_4	DBB	DBB	31	0	4.9542
COL11A2	GBR	HG01334.7.M_120219_8	MANN	MANN	133	0	7.05528
COL11A2	GBR	HG01789.6.M_120119_1	COX	COX	43	0	5.42626
COL11A2	GBR	HG01791.2.M_111216_5	DBB	DBB	229	0	7.8392
COL11A2	CEU	NA06984.1.M_111124_4	DBB	DBB	68	0	6.08746
COL11A2	CEU	NA06986.2.M_111215_4	MANN	MANN	43	0	5.42626
COL11A2	CEU	NA07037.6.M_120119_4	MCF	MCF	122	0	6.93074
COL11A2	CEU	NA07048.6.M_120119_6	COX	COX	181	0	7.49985
COL11A2	CEU	NA07056.1.M_111124_3	COX	COX	42	0	5.39232
COL11A2	CEU	NA07346.2.M_111215_7	DBB	DBB	52	0	5.70044
COL11A2	CEU	NA07347.7.M_120219_3	COX	COX	49	0	5.61471
COL11A2	CEU	NA11830.3.M_120202_4	MCF	MCF	35	0	5.12928
COL11A2	CEU	NA11831.7.M_120219_2	DBB	MANN	81	0	6.33985
COL11A2	CEU	NA11832.2.M_120131_2	COX	COX	75	0	6.22882
COL11A2	CEU	NA11840.6.M_120119_5	DBB	DBB	112	0	6.80735
COL11A2	CEU	NA11881.1.M_111124_5	DBB	MANN	51	0	5.67243
COL11A2	CEU	NA11893.7.M_120219_3	MANN	MANN	78	0	6.2854
COL11A2	CEU	NA11894.2.M_111215_4	DBB	DBB	60	0	5.90689
COL11A2	CEU	NA11918.1.M_111124_3	MANN	MANN	215	0	7.74819
COL11A2	CEU	NA11993.2.M_111216_4	MCF	MCF	40	0	5.32193
COL11A2	CEU	NA11994.2.M_111216_7	COX	MANN	65	0	6.02237
COL11A2	CEU	NA11995.7.M_120219_5	MANN	MANN	45	0	5.49185
COL11A2	CEU	NA12043.2.M_120127_7	MANN	MCF	35	0	5.12928
COL11A2	CEU	NA12058.5.M_120131_7	COX	DBB	213	0	7.73471
COL11A2	CEU	NA12144.4.M_120208_1	DBB	DBB	53	0	5.72792
COL11A2	CEU	NA12155.4.M_120208_8	COX	COX	33	0	5.04439
COL11A2	CEU	NA12156.4.M_120208_7	QBL	QBL	30	0	4.90689
COL11A2	CEU	NA12234.7.M_120219_6	MANN	MANN	62	0	5.9542
COL11A2	CEU	NA12275.7.M_120219_5	COX	COX	35	0	5.12928
COL11A2	CEU	NA12286.2.M_111216_1	DBB	DBB	71	0	6.14975
COL11A2	CEU	NA12287.3.M_120202_3	MCF	MCF	104	0	6.70044
COL11A2	CEU	NA12340.5.M_120131_7	COX	COX	50	0	5.64386
COL11A2	CEU	NA12399.1.M_120209_4	DBB	DBB	48	0	5.58496
COL11A2	CEU	NA12413.2.M_111215_6	DBB	DBB	30	0	4.90689
COL11A2	CEU	NA12716.7.M_120219_6	COX	COX	40	0	5.32193
COL11A2	CEU	NA12718.1.M_111124_7	QBL	QBL	116	0	6.85798
COL11A2	CEU	NA12749.1.M_111124_2	MCF	MCF	57	0	5.83289
COL11A2	CEU	NA12750.2.M_111216_2	MANN	MANN	51	0	5.67243
COL11A2	CEU	NA12751.2.M_111215_8	DBB	DBB	37	0	5.20945
COL11A2	CEU	NA12760.3.M_120202_3	MCF	MCF	54	0	5.75489
COL11A2	CEU	NA12761.6.M_120119_2	COX	COX	44	0	5.45943
COL11A2	CEU	NA12777.4.M_120208_6	COX	COX	60	0	5.90689
COL11A2	CEU	NA12778.1.M_111124_4	MANN	QBL	44	0	5.45943
COL11A2	CEU	NA12813.2.M_111216_6	MCF	MCF	63	0	5.97728
COL11A2	CEU	NA12814.7.M_120219_3	COX	COX	55	0	5.78136
COL11A2	CEU	NA12829.7.M_120219_4	COX	COX	56	0	5.80735
COL11A2	CEU	NA12842.6.M_120119_4	COX	COX	36	0	5.16993
COL11A2	CEU	NA12843.6.M_120119_4	DBB	DBB	52	0	5.70044
COL11A2	CEU	NA12872.2.M_111216_2	MANN	MANN	86	0	6.42626
COL11A2	CEU	NA12874.3.M_120202_2	COX	COX	104	0	6.70044
COL11A2	CEU	NA12889.3.M_120223_7	MANN	MANN	30	0	4.90689
COL11A2	YRI	NA18486.7.M_120219_4	MANN	MANN	42	0	5.39232
COL11A2	YRI	NA18498.2.M_120131_1	MANN	MANN	35	0	5.12928
COL11A2	YRI	NA18499.1.M_111124_2	DBB	DBB	40	0	5.32193
COL11A2	YRI	NA18511.7.M_120219_2	COX	DBB	48	0	5.58496
COL11A2	YRI	NA18520.1.M_111124_1	COX	COX	30	0	4.90689
COL11A2	YRI	NA18861.1.M_120209_2	COX	COX	46	0	5.52356
COL11A2	YRI	NA18870.6.M_120119_4	COX	COX	33	0	5.04439
COL11A2	YRI	NA18873.4.M_120208_7	COX	MANN	102	0	6.67243
COL11A2	YRI	NA18908.7.M_120219_7	COX	COX	62	0	5.9542
COL11A2	YRI	NA18909.4.M_120208_8	MANN	MANN	39	0	5.2854
COL11A2	YRI	NA18916.2.M_111215_6	DBB	MANN	50	0	5.64386
COL11A2	YRI	NA18934.3.M_120223_7	MANN	MANN	95	0	6.56986
COL11A2	YRI	NA19093.7.M_120219_7	MCF	MCF	64	0	6
COL11A2	YRI	NA19095.2.M_120131_2	DBB	DBB	55	0	5.78136
COL11A2	YRI	NA19098.5.M_120131_1	DBB	DBB	88	0	6.45943
COL11A2	YRI	NA19099.2.M_111215_7	COX	COX	77	0	6.26679
COL11A2	YRI	NA19107.2.M_111216_5	MCF	MCF	183	0	7.5157
COL11A2	YRI	NA19108.5.M_120131_7	DBB	DBB	155	0	7.27612
COL11A2	YRI	NA19118.7.M_120219_8	MCF	MCF	35	0	5.12928
COL11A2	YRI	NA19131.2.M_111215_8	COX	COX	31	0	4.9542
COL11A2	YRI	NA19141.6.M_120119_2	MCF	MCF	36	0	5.16993
COL11A2	YRI	NA19143.2.M_111216_8	COX	COX	57	0	5.83289
COL11A2	YRI	NA19147.2.M_120131_2	COX	MANN	52	0	5.70044
COL11A2	YRI	NA19150.5.M_120131_7	MCF	MCF	32	0	5
COL11A2	YRI	NA19152.4.M_120208_4	MCF	MCF	35	0	5.12928
COL11A2	YRI	NA19153.1.M_111124_7	MANN	MANN	39	0	5.2854
COL11A2	YRI	NA19159.3.M_120223_6	MANN	MANN	99	0	6.62936
COL11A2	YRI	NA19171.1.M_111124_7	MCF	MCF	33	0	5.04439
COL11A2	YRI	NA19184.1.M_111124_1	MCF	MCF	91	0	6.50779
COL11A2	YRI	NA19189.5.M_120131_7	DBB	DBB	29	0	4.85798
COL11A2	YRI	NA19197.3.M_120202_2	DBB	MCF	52	0	5.70044
COL11A2	YRI	NA19206.2.M_111215_5	DBB	DBB	35	0	5.12928
COL11A2	YRI	NA19207.4.M_120208_5	COX	MANN	88	0	6.45943
COL11A2	YRI	NA19209.6.M_120217_1	MANN	MANN	32	0	5
COL11A2	YRI	NA19210.4.M_120208_1	COX	COX	140	0	7.12928
COL11A2	YRI	NA19213.2.M_111215_6	DBB	MCF	52	0	5.70044
COL11A2	YRI	NA19222.2.M_111216_7	COX	COX	64	0	6
COL11A2	YRI	NA19223.7.M_120219_6	MCF	MCF	41	0	5.35755
COL11A2	YRI	NA19225.1.M_120209_2	COX	COX	31	0	4.9542
COL11A2	YRI	NA19256.6.M_120119_6	DBB	DBB	54	0	5.75489
COL11A2	YRI	NA19257.6.M_120119_2	COX	COX	38	0	5.24793
COL11A2	TSI	NA20502.3.M_120202_4	MCF	MCF	120	0	6.90689
COL11A2	TSI	NA20505.1.M_111124_6	DBB	DBB	47	0	5.55459
COL11A2	TSI	NA20508.1.M_111124_2	DBB	DBB	38	0	5.24793
COL11A2	TSI	NA20513.4.M_120208_1	COX	COX	60	0	5.90689
COL11A2	TSI	NA20516.5.M_120131_3	COX	COX	54	0	5.75489
COL11A2	TSI	NA20519.1.M_111124_5	DBB	DBB	123	0	6.94251
COL11A2	TSI	NA20530.2.M_111215_6	MANN	MANN	65	0	6.02237
COL11A2	TSI	NA20531.4.M_120208_1	MANN	MANN	55	0	5.78136
COL11A2	TSI	NA20534.2.M_111215_8	MCF	MCF	63	0	5.97728
COL11A2	TSI	NA20539.4.M_120208_5	MANN	MANN	126	0	6.97728
COL11A2	TSI	NA20540.1.M_111124_2	MCF	MCF	39	0	5.2854
COL11A2	TSI	NA20581.1.M_111124_4	MANN	MANN	38	0	5.24793
COL11A2	TSI	NA20582.4.M_120208_2	MANN	MANN	40	0	5.32193
COL11A2	TSI	NA20588.5.M_120131_5	DBB	MANN	39	0	5.2854
COL11A2	TSI	NA20589.1.M_111124_3	MANN	MANN	41	0	5.35755
COL11A2	TSI	NA20752.5.M_120131_7	MANN	MANN	47	0	5.55459
COL11A2	TSI	NA20766.1.M_111124_4	MANN	MANN	47	0	5.55459
COL11A2	TSI	NA20768.5.M_120131_1	DBB	DBB	52	0	5.70044
COL11A2	TSI	NA20771.2.M_111215_7	COX	DBB	43	0	5.42626
COL11A2	TSI	NA20772.3.M_120223_6	COX	COX	39	0	5.2854
COL11A2	TSI	NA20773.6.M_120119_4	DBB	DBB	75	0	6.22882
COL11A2	TSI	NA20774.7.M_120219_1	DBB	DBB	29	0	4.85798
COL11A2	TSI	NA20783.4.M_120208_6	DBB	DBB	82	0	6.35755
COL11A2	TSI	NA20786.2.M_111215_8	COX	COX	29	0	4.85798
COL11A2	TSI	NA20787.6.M_120119_3	COX	QBL	61	0	5.93074
COL11A2	TSI	NA20792.6.M_120119_6	DBB	DBB	141	0	7.13955
COL11A2	TSI	NA20795.5.M_120131_1	COX	DBB	85	0	6.40939
COL11A2	TSI	NA20796.1.M_120209_2	DBB	DBB	66	0	6.04439
COL11A2	TSI	NA20798.6.M_120119_6	MCF	MCF	47	0	5.55459
COL11A2	TSI	NA20799.1.M_111124_3	MANN	MANN	46	0	5.52356
COL11A2	TSI	NA20803.7.M_120219_1	MCF	MCF	30	0	4.90689
COL11A2	TSI	NA20807.5.M_120131_1	DBB	MANN	73	0	6.18982
COL11A2	TSI	NA20810.2.M_111215_7	MANN	MANN	55	0	5.78136
COL11A2	TSI	NA20811.1.M_111124_5	COX	COX	30	0	4.90689
COL11A2	TSI	NA20812.2.M_111216_6	MANN	MANN	162	0	7.33985
COL11A2	TSI	NA20815.5.M_120131_5	MANN	MANN	47	0	5.55459
COL11A2	TSI	NA20828.2.M_111216_8	COX	COX	63	0	5.97728
CUTA	GBR	HG00096.1.M_111124_6	SSTO	SSTO	1560	0	10.6073
CUTA	GBR	HG00097.7.M_120219_2	SSTO	SSTO	2500	0	11.2877
CUTA	GBR	HG00099.5.M_120131_3	SSTO	SSTO	1190	0	10.2167
CUTA	GBR	HG00100.2.M_111215_8	SSTO	SSTO	1496	0	10.5469
CUTA	GBR	HG00101.1.M_111124_4	SSTO	SSTO	1329	0	10.3761
CUTA	GBR	HG00102.3.M_120202_8	SSTO	SSTO	884	0	9.7879
CUTA	GBR	HG00103.4.M_120208_3	SSTO	SSTO	1945	0	10.9256
CUTA	GBR	HG00104.1.M_111124_5	SSTO	SSTO	1593	0	10.6375
CUTA	GBR	HG00105.3.M_120223_6	SSTO	SSTO	2323	0	11.1818
CUTA	GBR	HG00106.4.M_120208_5	SSTO	SSTO	1719	0	10.7474
CUTA	GBR	HG00108.7.M_120219_2	SSTO	SSTO	2884	0	11.4939
CUTA	GBR	HG00109.3.M_120202_5	SSTO	SSTO	1013	0	9.98442
CUTA	GBR	HG00110.2.M_120131_2	SSTO	SSTO	2599	0	11.3437
CUTA	GBR	HG00111.2.M_111215_4	SSTO	SSTO	2455	0	11.2615
CUTA	GBR	HG00112.6.M_120119_2	SSTO	SSTO	2067	0	11.0133
CUTA	GBR	HG00114.6.M_120217_1	SSTO	SSTO	1431	0	10.4828
CUTA	GBR	HG00115.6.M_120119_1	SSTO	SSTO	1971	0	10.9447
CUTA	GBR	HG00116.2.M_120131_1	SSTO	SSTO	2148	0	11.0688
CUTA	GBR	HG00117.1.M_111124_2	SSTO	SSTO	3399	0	11.7309
CUTA	GBR	HG00118.4.M_120208_5	SSTO	SSTO	1979	0	10.9506
CUTA	GBR	HG00119.2.M_111216_6	SSTO	SSTO	1571	0	10.6175
CUTA	GBR	HG00120.3.M_120202_2	SSTO	SSTO	1221	0	10.2538
CUTA	GBR	HG00121.1.M_111124_7	SSTO	SSTO	1263	0	10.3026
CUTA	GBR	HG00122.6.M_120119_1	SSTO	SSTO	2041	0	10.9951
CUTA	GBR	HG00123.4.M_120208_7	SSTO	SSTO	2055	0	11.0049
CUTA	GBR	HG00124.3.M_120223_7	SSTO	SSTO	1466	0	10.5177
CUTA	GBR	HG00125.1.M_111124_6	SSTO	SSTO	1214	0	10.2456
CUTA	GBR	HG00126.1.M_111124_8	SSTO	SSTO	1666	0	10.7022
CUTA	GBR	HG00127.1.M_111124_2	SSTO	SSTO	1769	0	10.7887
CUTA	GBR	HG00128.1.M_111124_6	SSTO	SSTO	1819	0	10.8289
CUTA	GBR	HG00129.4.M_120208_8	SSTO	SSTO	1558	0	10.6055
CUTA	GBR	HG00130.5.M_120131_7	SSTO	SSTO	1842	0	10.8471
CUTA	GBR	HG00131.2.M_111215_5	SSTO	SSTO	1496	0	10.5469
CUTA	GBR	HG00132.2.M_111215_4	SSTO	SSTO	2158	0	11.0755
CUTA	GBR	HG00133.2.M_111216_2	SSTO	SSTO	2197	0	11.1013
CUTA	GBR	HG00134.6.M_120119_6	SSTO	SSTO	2597	0	11.3426
CUTA	GBR	HG00135.3.M_120202_8	SSTO	SSTO	646	0	9.33539
CUTA	GBR	HG00136.4.M_120208_7	SSTO	SSTO	1682	0	10.716
CUTA	GBR	HG00137.6.M_120217_1	SSTO	SSTO	2428	0	11.2456
CUTA	GBR	HG00138.5.M_120131_5	SSTO	SSTO	1611	0	10.6537
CUTA	GBR	HG00139.7.M_120219_1	SSTO	SSTO	1446	0	10.4979
CUTA	GBR	HG00141.5.M_120131_3	SSTO	SSTO	1522	0	10.5718
CUTA	GBR	HG00142.4.M_120208_6	SSTO	SSTO	1210	0	10.2408
CUTA	GBR	HG00143.7.M_120219_2	SSTO	SSTO	1662	0	10.6987
CUTA	GBR	HG00145.6.M_120119_1	SSTO	SSTO	1829	0	10.8368
CUTA	GBR	HG00146.2.M_111216_1	SSTO	SSTO	2065	0	11.0119
CUTA	GBR	HG00148.3.M_120202_6	SSTO	SSTO	997	0	9.96145
CUTA	GBR	HG00149.1.M_111124_6	SSTO	SSTO	1619	0	10.6609
CUTA	GBR	HG00150.4.M_120208_7	SSTO	SSTO	1949	0	10.9285
CUTA	GBR	HG00151.3.M_120202_4	SSTO	SSTO	967	0	9.91737
CUTA	GBR	HG00152.7.M_120219_3	SSTO	SSTO	2617	0	11.3537
CUTA	GBR	HG00154.5.M_120131_7	SSTO	SSTO	1857	0	10.8588
CUTA	GBR	HG00155.1.M_111124_2	SSTO	SSTO	874	0	9.77149
CUTA	GBR	HG00156.4.M_120208_1	SSTO	SSTO	1154	0	10.1724
CUTA	GBR	HG00157.5.M_120131_3	SSTO	SSTO	2535	0	11.3078
CUTA	GBR	HG00158.1.M_111124_8	SSTO	SSTO	1530	0	10.5793
CUTA	GBR	HG00159.7.M_120219_6	SSTO	SSTO	2157	0	11.0748
CUTA	GBR	HG00160.3.M_120202_1	SSTO	SSTO	929	0	9.85953
CUTA	FIN	HG00171.3.M_120202_2	SSTO	SSTO	1023	0	9.99859
CUTA	FIN	HG00173.3.M_120202_1	SSTO	SSTO	1636	0	10.676
CUTA	FIN	HG00174.4.M_120208_3	SSTO	SSTO	1633	0	10.6733
CUTA	FIN	HG00176.4.M_120208_2	SSTO	SSTO	1783	0	10.8001
CUTA	FIN	HG00177.4.M_120208_8	SSTO	SSTO	2118	0	11.0485
CUTA	FIN	HG00178.4.M_120208_8	SSTO	SSTO	2568	0	11.3264
CUTA	FIN	HG00179.1.M_111124_8	SSTO	SSTO	1772	0	10.7912
CUTA	FIN	HG00180.1.M_111124_8	SSTO	SSTO	1989	0	10.9578
CUTA	FIN	HG00181.4.M_120208_4	SSTO	SSTO	1432	0	10.4838
CUTA	FIN	HG00182.1.M_111124_4	SSTO	SSTO	1578	0	10.6239
CUTA	FIN	HG00183.5.M_120131_5	SSTO	SSTO	1661	0	10.6978
CUTA	FIN	HG00185.1.M_111124_5	SSTO	SSTO	1891	0	10.8849
CUTA	FIN	HG00186.3.M_120202_5	SSTO	SSTO	1004	0	9.97154
CUTA	FIN	HG00187.1.M_120209_2	SSTO	SSTO	2332	0	11.1874
CUTA	FIN	HG00188.1.M_111124_3	SSTO	SSTO	2148	0	11.0688
CUTA	FIN	HG00189.1.M_111124_5	SSTO	SSTO	1298	0	10.3421
CUTA	GBR	HG00231.2.M_111216_2	SSTO	SSTO	1632	0	10.6724
CUTA	GBR	HG00232.7.M_120219_3	SSTO	SSTO	1511	0	10.5613
CUTA	GBR	HG00233.2.M_111215_8	SSTO	SSTO	2404	0	11.2312
CUTA	GBR	HG00234.7.M_120219_4	SSTO	SSTO	2178	0	11.0888
CUTA	GBR	HG00235.1.M_111124_1	SSTO	SSTO	1458	0	10.5098
CUTA	GBR	HG00236.5.M_120131_5	SSTO	SSTO	1552	0	10.5999
CUTA	GBR	HG00238.5.M_120131_5	SSTO	SSTO	1372	0	10.4221
CUTA	GBR	HG00239.7.M_120219_4	SSTO	SSTO	2061	0	11.0091
CUTA	GBR	HG00240.2.M_111215_5	SSTO	SSTO	2414	0	11.2372
CUTA	GBR	HG00242.3.M_120202_7	SSTO	SSTO	902	0	9.81698
CUTA	GBR	HG00243.4.M_120208_2	SSTO	SSTO	1108	0	10.1137
CUTA	GBR	HG00244.5.M_120131_7	SSTO	SSTO	1805	0	10.8178
CUTA	GBR	HG00245.4.M_120208_6	SSTO	SSTO	1299	0	10.3432
CUTA	GBR	HG00246.7.M_120219_4	SSTO	SSTO	1951	0	10.93
CUTA	GBR	HG00247.3.M_120202_1	SSTO	SSTO	1519	0	10.5689
CUTA	GBR	HG00249.3.M_120202_4	SSTO	SSTO	1094	0	10.0954
CUTA	GBR	HG00250.1.M_111124_4	SSTO	SSTO	973	0	9.9263
CUTA	GBR	HG00251.2.M_111216_8	SSTO	SSTO	1687	0	10.7202
CUTA	GBR	HG00252.1.M_111124_5	SSTO	SSTO	1255	0	10.2935
CUTA	GBR	HG00253.5.M_120131_7	SSTO	SSTO	1928	0	10.9129
CUTA	GBR	HG00255.2.M_111216_1	SSTO	SSTO	1959	0	10.9359
CUTA	GBR	HG00256.2.M_111215_7	SSTO	SSTO	2572	0	11.3287
CUTA	GBR	HG00257.4.M_120208_5	SSTO	SSTO	1613	0	10.6555
CUTA	GBR	HG00258.1.M_111124_6	SSTO	SSTO	1967	0	10.9418
CUTA	GBR	HG00259.5.M_120131_3	SSTO	SSTO	2480	0	11.2761
CUTA	GBR	HG00260.5.M_120131_7	SSTO	SSTO	1974	0	10.9469
CUTA	GBR	HG00261.6.M_120119_2	SSTO	SSTO	2019	0	10.9794
CUTA	GBR	HG00262.2.M_111215_8	SSTO	SSTO	1862	0	10.8626
CUTA	GBR	HG00263.6.M_120119_3	SSTO	SSTO	1917	0	10.9046
CUTA	GBR	HG00264.6.M_120119_5	SSTO	SSTO	1474	0	10.5255
CUTA	GBR	HG00265.2.M_111215_4	SSTO	SSTO	2538	0	11.3095
CUTA	FIN	HG00266.6.M_120119_3	SSTO	SSTO	4111	0	12.0053
CUTA	FIN	HG00267.4.M_120208_6	SSTO	SSTO	1768	0	10.7879
CUTA	FIN	HG00268.5.M_120131_3	SSTO	SSTO	2317	0	11.178
CUTA	FIN	HG00269.2.M_111216_7	SSTO	SSTO	1944	0	10.9248
CUTA	FIN	HG00271.2.M_111215_7	SSTO	SSTO	2887	0	11.4954
CUTA	FIN	HG00272.7.M_120219_7	SSTO	SSTO	2470	0	11.2703
CUTA	FIN	HG00273.3.M_120202_7	SSTO	SSTO	1276	0	10.3174
CUTA	FIN	HG00274.6.M_120119_1	SSTO	SSTO	2495	0	11.2848
CUTA	FIN	HG00275.4.M_120208_8	SSTO	SSTO	1640	0	10.6795
CUTA	FIN	HG00276.2.M_111215_8	SSTO	SSTO	2833	0	11.4681
CUTA	FIN	HG00277.3.M_120202_6	SSTO	SSTO	931	0	9.86264
CUTA	FIN	HG00278.1.M_111124_5	SSTO	SSTO	2806	0	11.4543
CUTA	FIN	HG00280.1.M_111124_6	SSTO	SSTO	1825	0	10.8337
CUTA	FIN	HG00281.1.M_111124_3	SSTO	SSTO	2124	0	11.0526
CUTA	FIN	HG00282.2.M_111216_6	SSTO	SSTO	2771	0	11.4362
CUTA	FIN	HG00284.1.M_111124_6	SSTO	SSTO	2205	0	11.1066
CUTA	FIN	HG00285.3.M_120202_5	SSTO	SSTO	1487	0	10.5382
CUTA	FIN	HG00306.1.M_111124_1	SSTO	SSTO	1655	0	10.6926
CUTA	FIN	HG00308.3.M_120202_3	SSTO	SSTO	686	0	9.42206
CUTA	FIN	HG00309.7.M_120219_7	SSTO	SSTO	2582	0	11.3343
CUTA	FIN	HG00310.4.M_120208_3	SSTO	SSTO	1954	0	10.9322
CUTA	FIN	HG00311.4.M_120208_6	SSTO	SSTO	1616	0	10.6582
CUTA	FIN	HG00312.7.M_120219_6	SSTO	SSTO	3149	0	11.6207
CUTA	FIN	HG00313.2.M_111216_6	SSTO	SSTO	1186	0	10.2119
CUTA	FIN	HG00315.2.M_111215_5	SSTO	SSTO	2482	0	11.2773
CUTA	FIN	HG00319.4.M_120208_7	SSTO	SSTO	1494	0	10.545
CUTA	FIN	HG00320.1.M_111124_1	SSTO	SSTO	1808	0	10.8202
CUTA	FIN	HG00321.2.M_111216_2	SSTO	SSTO	1431	0	10.4828
CUTA	FIN	HG00323.1.M_111124_4	SSTO	SSTO	1347	0	10.3955
CUTA	FIN	HG00324.1.M_111124_2	SSTO	SSTO	2038	0	10.9929
CUTA	FIN	HG00325.5.M_120131_1	SSTO	SSTO	1572	0	10.6184
CUTA	FIN	HG00326.1.M_111124_7	SSTO	SSTO	1867	0	10.8665
CUTA	FIN	HG00327.3.M_120202_4	SSTO	SSTO	1108	0	10.1137
CUTA	FIN	HG00328.2.M_111215_4	SSTO	SSTO	2454	0	11.2609
CUTA	FIN	HG00329.5.M_120131_3	SSTO	SSTO	691	0	9.43254
CUTA	FIN	HG00330.1.M_120209_2	SSTO	SSTO	1773	0	10.792
CUTA	FIN	HG00331.7.M_120219_8	SSTO	SSTO	3295	0	11.6861
CUTA	FIN	HG00332.6.M_120217_1	SSTO	SSTO	2413	0	11.2366
CUTA	FIN	HG00334.2.M_111216_5	SSTO	SSTO	2362	0	11.2058
CUTA	FIN	HG00335.2.M_111216_5	SSTO	SSTO	1712	0	10.7415
CUTA	FIN	HG00336.1.M_120209_2	SSTO	SSTO	1769	0	10.7887
CUTA	FIN	HG00337.5.M_120131_5	SSTO	SSTO	1468	0	10.5196
CUTA	FIN	HG00338.2.M_111215_8	SSTO	SSTO	2443	0	11.2544
CUTA	FIN	HG00339.4.M_120208_1	SSTO	SSTO	1841	0	10.8463
CUTA	FIN	HG00341.2.M_111216_7	SSTO	SSTO	1338	0	10.3859
CUTA	FIN	HG00342.1.M_111124_1	SSTO	SSTO	1862	0	10.8626
CUTA	FIN	HG00343.1.M_111124_5	SSTO	SSTO	1913	0	10.9016
CUTA	FIN	HG00344.4.M_120208_2	SSTO	SSTO	2028	0	10.9858
CUTA	FIN	HG00345.1.M_120209_1	SSTO	SSTO	1383	0	10.4336
CUTA	FIN	HG00346.2.M_120131_1	SSTO	SSTO	2360	0	11.2046
CUTA	FIN	HG00349.4.M_120208_4	SSTO	SSTO	1615	0	10.6573
CUTA	FIN	HG00350.3.M_120202_3	SSTO	SSTO	1036	0	10.0168
CUTA	FIN	HG00351.6.M_120119_5	SSTO	SSTO	1678	0	10.7125
CUTA	FIN	HG00353.1.M_111124_6	SSTO	SSTO	1818	0	10.8281
CUTA	FIN	HG00355.2.M_111215_6	SSTO	SSTO	2203	0	11.1053
CUTA	FIN	HG00356.2.M_111215_6	SSTO	SSTO	2555	0	11.3191
CUTA	FIN	HG00358.5.M_120131_5	SSTO	SSTO	1581	0	10.6266
CUTA	FIN	HG00359.1.M_111124_6	SSTO	SSTO	1780	0	10.7977
CUTA	FIN	HG00360.3.M_120202_8	SSTO	SSTO	976	0	9.93074
CUTA	FIN	HG00361.7.M_120219_5	SSTO	SSTO	1541	0	10.5897
CUTA	FIN	HG00362.3.M_120202_2	SSTO	SSTO	1679	0	10.7134
CUTA	FIN	HG00364.2.M_111215_8	SSTO	SSTO	2061	0	11.0091
CUTA	FIN	HG00365.7.M_120219_5	SSTO	SSTO	3179	0	11.6344
CUTA	FIN	HG00366.4.M_120208_1	SSTO	SSTO	2151	0	11.0708
CUTA	FIN	HG00367.2.M_120131_1	SSTO	SSTO	3072	0	11.585
CUTA	FIN	HG00369.5.M_120131_1	SSTO	SSTO	2010	0	10.973
CUTA	FIN	HG00371.1.M_111124_3	SSTO	SSTO	1552	0	10.5999
CUTA	FIN	HG00372.4.M_120208_3	SSTO	SSTO	1247	0	10.2842
CUTA	FIN	HG00373.2.M_111215_6	SSTO	SSTO	2822	0	11.4625
CUTA	FIN	HG00375.4.M_120208_4	SSTO	SSTO	2692	0	11.3945
CUTA	FIN	HG00376.2.M_111216_1	SSTO	SSTO	1953	0	10.9315
CUTA	FIN	HG00377.2.M_120131_2	SSTO	SSTO	2499	0	11.2871
CUTA	FIN	HG00378.5.M_120131_5	SSTO	SSTO	2282	0	11.1561
CUTA	FIN	HG00379.5.M_120131_3	SSTO	SSTO	2052	0	11.0028
CUTA	FIN	HG00380.3.M_120202_8	SSTO	SSTO	1409	0	10.4605
CUTA	FIN	HG00381.3.M_120202_7	SSTO	SSTO	855	0	9.73978
CUTA	FIN	HG00382.4.M_120208_4	SSTO	SSTO	1143	0	10.1586
CUTA	FIN	HG00383.1.M_111124_1	SSTO	SSTO	1580	0	10.6257
CUTA	FIN	HG00384.2.M_111216_4	SSTO	SSTO	2970	0	11.5362
CUTA	GBR	HG01334.7.M_120219_8	SSTO	SSTO	1752	0	10.7748
CUTA	GBR	HG01789.6.M_120119_1	SSTO	SSTO	1788	0	10.8041
CUTA	GBR	HG01790.3.M_120202_3	SSTO	SSTO	929	0	9.85953
CUTA	GBR	HG01791.2.M_111216_5	SSTO	SSTO	1509	0	10.5594
CUTA	GBR	HG02215.1.M_111124_4	SSTO	SSTO	1753	0	10.7756
CUTA	CEU	NA06984.1.M_111124_4	SSTO	SSTO	1243	0	10.2796
CUTA	CEU	NA06985.1.M_111124_7	SSTO	SSTO	2371	0	11.2113
CUTA	CEU	NA06986.2.M_111215_4	SSTO	SSTO	1906	0	10.8963
CUTA	CEU	NA06989.3.M_120202_7	SSTO	SSTO	930	0	9.86109
CUTA	CEU	NA06994.2.M_111215_7	SSTO	SSTO	2316	0	11.1774
CUTA	CEU	NA07037.6.M_120119_4	SSTO	SSTO	1879	0	10.8757
CUTA	CEU	NA07048.6.M_120119_6	SSTO	SSTO	1529	0	10.5784
CUTA	CEU	NA07051.5.M_120131_1	SSTO	SSTO	1452	0	10.5038
CUTA	CEU	NA07056.1.M_111124_3	SSTO	SSTO	1387	0	10.4378
CUTA	CEU	NA07346.2.M_111215_7	SSTO	SSTO	2353	0	11.2003
CUTA	CEU	NA07347.7.M_120219_3	SSTO	SSTO	1755	0	10.7773
CUTA	CEU	NA07357.2.M_111216_5	SSTO	SSTO	1476	0	10.5275
CUTA	CEU	NA10847.4.M_120208_4	SSTO	SSTO	1954	0	10.9322
CUTA	CEU	NA10851.4.M_120208_1	SSTO	SSTO	1361	0	10.4105
CUTA	CEU	NA11829.6.M_120217_1	SSTO	SSTO	1508	0	10.5584
CUTA	CEU	NA11830.3.M_120202_4	SSTO	SSTO	1516	0	10.5661
CUTA	CEU	NA11831.7.M_120219_2	SSTO	SSTO	2260	0	11.1421
CUTA	CEU	NA11832.2.M_120131_2	SSTO	SSTO	2130	0	11.0566
CUTA	CEU	NA11840.6.M_120119_5	SSTO	SSTO	1783	0	10.8001
CUTA	CEU	NA11843.4.M_120208_6	SSTO	SSTO	1536	0	10.585
CUTA	CEU	NA11881.1.M_111124_5	SSTO	SSTO	2038	0	10.9929
CUTA	CEU	NA11892.1.M_111124_2	SSTO	SSTO	1967	0	10.9418
CUTA	CEU	NA11893.7.M_120219_3	SSTO	SSTO	2109	0	11.0423
CUTA	CEU	NA11894.2.M_111215_4	SSTO	SSTO	2763	0	11.432
CUTA	CEU	NA11918.1.M_111124_3	SSTO	SSTO	1677	0	10.7117
CUTA	CEU	NA11920.2.M_120131_1	SSTO	SSTO	1730	0	10.7566
CUTA	CEU	NA11930.3.M_120202_8	SSTO	SSTO	772	0	9.59246
CUTA	CEU	NA11931.1.M_111124_8	SSTO	SSTO	1744	0	10.7682
CUTA	CEU	NA11992.6.M_120119_5	SSTO	SSTO	1489	0	10.5401
CUTA	CEU	NA11993.2.M_111216_4	SSTO	SSTO	2194	0	11.0993
CUTA	CEU	NA11994.2.M_111216_7	SSTO	SSTO	2207	0	11.1079
CUTA	CEU	NA11995.7.M_120219_5	SSTO	SSTO	1574	0	10.6202
CUTA	CEU	NA12004.4.M_120208_5	SSTO	SSTO	1216	0	10.2479
CUTA	CEU	NA12005.4.M_120208_1	SSTO	SSTO	1247	0	10.2842
CUTA	CEU	NA12006.5.M_120131_1	SSTO	SSTO	1531	0	10.5803
CUTA	CEU	NA12043.2.M_120127_7	SSTO	SSTO	1448	0	10.4998
CUTA	CEU	NA12044.4.M_120208_8	SSTO	SSTO	2026	0	10.9844
CUTA	CEU	NA12045.3.M_120202_3	SSTO	SSTO	1128	0	10.1396
CUTA	CEU	NA12058.5.M_120131_7	SSTO	SSTO	1621	0	10.6627
CUTA	CEU	NA12144.4.M_120208_1	SSTO	SSTO	1863	0	10.8634
CUTA	CEU	NA12154.5.M_120131_3	SSTO	SSTO	1288	0	10.3309
CUTA	CEU	NA12155.4.M_120208_8	SSTO	SSTO	1181	0	10.2058
CUTA	CEU	NA12156.4.M_120208_7	SSTO	SSTO	1692	0	10.7245
CUTA	CEU	NA12234.7.M_120219_6	SSTO	SSTO	2359	0	11.204
CUTA	CEU	NA12249.1.M_120209_1	SSTO	SSTO	1841	0	10.8463
CUTA	CEU	NA12272.3.M_120202_5	SSTO	SSTO	789	0	9.62388
CUTA	CEU	NA12273.1.M_111124_4	SSTO	SSTO	1452	0	10.5038
CUTA	CEU	NA12275.7.M_120219_5	SSTO	SSTO	2056	0	11.0056
CUTA	CEU	NA12282.3.M_120202_7	SSTO	SSTO	1074	0	10.0688
CUTA	CEU	NA12283.2.M_111216_5	SSTO	SSTO	1485	0	10.5362
CUTA	CEU	NA12286.2.M_111216_1	SSTO	SSTO	1839	0	10.8447
CUTA	CEU	NA12287.3.M_120202_3	SSTO	SSTO	817	0	9.67419
CUTA	CEU	NA12340.5.M_120131_7	SSTO	SSTO	2263	0	11.144
CUTA	CEU	NA12341.1.M_111124_5	SSTO	SSTO	2411	0	11.2354
CUTA	CEU	NA12342.1.M_111124_5	SSTO	SSTO	1719	0	10.7474
CUTA	CEU	NA12347.1.M_111124_7	SSTO	SSTO	2367	0	11.2088
CUTA	CEU	NA12348.3.M_120202_6	SSTO	SSTO	936	0	9.87036
CUTA	CEU	NA12383.1.M_111124_3	SSTO	SSTO	1840	0	10.8455
CUTA	CEU	NA12399.1.M_120209_4	SSTO	SSTO	638	0	9.31741
CUTA	CEU	NA12400.2.M_111216_2	SSTO	SSTO	2000	0	10.9658
CUTA	CEU	NA12413.2.M_111215_6	SSTO	SSTO	3073	0	11.5854
CUTA	CEU	NA12489.1.M_111124_2	SSTO	SSTO	1757	0	10.7789
CUTA	CEU	NA12546.3.M_120202_4	SSTO	SSTO	1173	0	10.196
CUTA	CEU	NA12716.7.M_120219_6	SSTO	SSTO	4100	0	12.0014
CUTA	CEU	NA12717.1.M_111124_3	SSTO	SSTO	1362	0	10.4115
CUTA	CEU	NA12718.1.M_111124_7	SSTO	SSTO	1827	0	10.8353
CUTA	CEU	NA12749.1.M_111124_2	SSTO	SSTO	1057	0	10.0458
CUTA	CEU	NA12750.2.M_111216_2	SSTO	SSTO	1506	0	10.5565
CUTA	CEU	NA12751.2.M_111215_8	SSTO	SSTO	2095	0	11.0327
CUTA	CEU	NA12760.3.M_120202_3	SSTO	SSTO	1042	0	10.0251
CUTA	CEU	NA12761.6.M_120119_2	SSTO	SSTO	2040	0	10.9944
CUTA	CEU	NA12762.4.M_120208_3	SSTO	SSTO	968	0	9.91886
CUTA	CEU	NA12763.2.M_111216_8	SSTO	SSTO	1258	0	10.2969
CUTA	CEU	NA12775.7.M_120219_5	SSTO	SSTO	3412	0	11.7364
CUTA	CEU	NA12776.6.M_120119_6	SSTO	SSTO	2381	0	11.2174
CUTA	CEU	NA12777.4.M_120208_6	SSTO	SSTO	1929	0	10.9136
CUTA	CEU	NA12778.1.M_111124_4	SSTO	SSTO	1659	0	10.6961
CUTA	CEU	NA12812.1.M_111124_4	SSTO	SSTO	1173	0	10.196
CUTA	CEU	NA12813.2.M_111216_6	SSTO	SSTO	1581	0	10.6266
CUTA	CEU	NA12814.7.M_120219_3	SSTO	SSTO	1981	0	10.952
CUTA	CEU	NA12815.1.M_111124_3	SSTO	SSTO	1903	0	10.8941
CUTA	CEU	NA12827.3.M_120202_2	SSTO	SSTO	896	0	9.80735
CUTA	CEU	NA12829.7.M_120219_4	SSTO	SSTO	2263	0	11.144
CUTA	CEU	NA12830.1.M_111124_2	SSTO	SSTO	1047	0	10.032
CUTA	CEU	NA12842.6.M_120119_4	SSTO	SSTO	1759	0	10.7805
CUTA	CEU	NA12843.6.M_120119_4	SSTO	SSTO	1630	0	10.6707
CUTA	CEU	NA12872.2.M_111216_2	SSTO	SSTO	2200	0	11.1033
CUTA	CEU	NA12873.7.M_120219_1	SSTO	SSTO	1699	0	10.7305
CUTA	CEU	NA12874.3.M_120202_2	SSTO	SSTO	1581	0	10.6266
CUTA	CEU	NA12889.3.M_120223_7	SSTO	SSTO	1650	0	10.6883
CUTA	CEU	NA12890.1.M_111124_3	SSTO	SSTO	1501	0	10.5517
CUTA	YRI	NA18486.7.M_120219_4	SSTO	SSTO	2254	0	11.1383
CUTA	YRI	NA18487.6.M_120119_5	SSTO	SSTO	1602	0	10.6457
CUTA	YRI	NA18488.4.M_120208_7	SSTO	SSTO	873	0	9.76984
CUTA	YRI	NA18489.2.M_111216_1	SSTO	SSTO	1508	0	10.5584
CUTA	YRI	NA18498.2.M_120131_1	SSTO	SSTO	2320	0	11.1799
CUTA	YRI	NA18499.1.M_111124_2	SSTO	SSTO	1482	0	10.5333
CUTA	YRI	NA18502.7.M_120219_8	SSTO	SSTO	2721	0	11.4099
CUTA	YRI	NA18505.3.M_120202_1	SSTO	SSTO	907	0	9.82496
CUTA	YRI	NA18508.1.M_111124_1	SSTO	SSTO	2111	0	11.0437
CUTA	YRI	NA18510.3.M_120202_7	SSTO	SSTO	1113	0	10.1202
CUTA	YRI	NA18511.7.M_120219_2	SSTO	SSTO	3009	0	11.5551
CUTA	YRI	NA18517.3.M_120202_1	SSTO	SSTO	1643	0	10.6821
CUTA	YRI	NA18519.1.M_111124_3	SSTO	SSTO	1358	0	10.4073
CUTA	YRI	NA18520.1.M_111124_1	SSTO	SSTO	1554	0	10.6018
CUTA	YRI	NA18858.2.M_111216_8	SSTO	SSTO	2383	0	11.2186
CUTA	YRI	NA18861.1.M_120209_2	SSTO	SSTO	863	0	9.75322
CUTA	YRI	NA18867.1.M_111124_2	SSTO	SSTO	1607	0	10.6502
CUTA	YRI	NA18868.5.M_120131_3	SSTO	SSTO	1483	0	10.5343
CUTA	YRI	NA18870.6.M_120119_4	SSTO	SSTO	1711	0	10.7406
CUTA	YRI	NA18873.4.M_120208_7	SSTO	SSTO	1638	0	10.6777
CUTA	YRI	NA18907.6.M_120217_1	SSTO	SSTO	1224	0	10.2574
CUTA	YRI	NA18908.7.M_120219_7	SSTO	SSTO	2104	0	11.0389
CUTA	YRI	NA18909.4.M_120208_8	SSTO	SSTO	2066	0	11.0126
CUTA	YRI	NA18910.3.M_120202_7	SSTO	SSTO	912	0	9.83289
CUTA	YRI	NA18912.7.M_120219_3	SSTO	SSTO	2889	0	11.4964
CUTA	YRI	NA18916.2.M_111215_6	SSTO	SSTO	2286	0	11.1586
CUTA	YRI	NA18917.1.M_111124_5	SSTO	SSTO	1586	0	10.6312
CUTA	YRI	NA18923.2.M_111216_5	SSTO	SSTO	1687	0	10.7202
CUTA	YRI	NA18933.1.M_111124_2	SSTO	SSTO	1262	0	10.3015
CUTA	YRI	NA18934.3.M_120223_7	SSTO	SSTO	2113	0	11.0451
CUTA	YRI	NA19092.1.M_111124_3	SSTO	SSTO	1917	0	10.9046
CUTA	YRI	NA19093.7.M_120219_7	SSTO	SSTO	2392	0	11.224
CUTA	YRI	NA19095.2.M_120131_2	SSTO	SSTO	2196	0	11.1007
CUTA	YRI	NA19096.4.M_120208_4	SSTO	SSTO	1880	0	10.8765
CUTA	YRI	NA19098.5.M_120131_1	SSTO	SSTO	2120	0	11.0498
CUTA	YRI	NA19099.2.M_111215_7	SSTO	SSTO	2234	0	11.1254
CUTA	YRI	NA19102.1.M_111124_1	SSTO	SSTO	1182	0	10.207
CUTA	YRI	NA19107.2.M_111216_5	SSTO	SSTO	1766	0	10.7863
CUTA	YRI	NA19108.5.M_120131_7	SSTO	SSTO	2011	0	10.9737
CUTA	YRI	NA19113.3.M_120202_1	SSTO	SSTO	702	0	9.45533
CUTA	YRI	NA19114.2.M_111215_7	SSTO	SSTO	1414	0	10.4656
CUTA	YRI	NA19116.2.M_111215_7	SSTO	SSTO	2405	0	11.2318
CUTA	YRI	NA19117.1.M_111124_4	SSTO	SSTO	2240	0	11.1293
CUTA	YRI	NA19118.7.M_120219_8	SSTO	SSTO	2622	0	11.3565
CUTA	YRI	NA19119.3.M_120202_4	SSTO	SSTO	998	0	9.9629
CUTA	YRI	NA19121.3.M_120202_6	SSTO	SSTO	1064	0	10.0553
CUTA	YRI	NA19129.6.M_120217_1	SSTO	SSTO	2101	0	11.0369
CUTA	YRI	NA19130.5.M_120131_7	SSTO	SSTO	1766	0	10.7863
CUTA	YRI	NA19131.2.M_111215_8	SSTO	SSTO	2962	0	11.5324
CUTA	YRI	NA19137.1.M_111124_7	SSTO	SSTO	1554	0	10.6018
CUTA	YRI	NA19138.3.M_120202_8	SSTO	SSTO	726	0	9.50383
CUTA	YRI	NA19141.6.M_120119_2	SSTO	SSTO	1936	0	10.9189
CUTA	YRI	NA19143.2.M_111216_8	SSTO	SSTO	2352	0	11.1997
CUTA	YRI	NA19144.1.M_120209_1	SSTO	SSTO	1136	0	10.1497
CUTA	YRI	NA19146.5.M_120131_5	SSTO	SSTO	1473	0	10.5245
CUTA	YRI	NA19147.2.M_120131_2	SSTO	SSTO	1957	0	10.9344
CUTA	YRI	NA19149.1.M_111124_2	SSTO	SSTO	1421	0	10.4727
CUTA	YRI	NA19150.5.M_120131_7	SSTO	SSTO	1317	0	10.363
CUTA	YRI	NA19152.4.M_120208_4	SSTO	SSTO	2417	0	11.239
CUTA	YRI	NA19153.1.M_111124_7	SSTO	SSTO	1386	0	10.4367
CUTA	YRI	NA19159.3.M_120223_6	SSTO	SSTO	4421	0	12.1102
CUTA	YRI	NA19160.3.M_120202_3	SSTO	SSTO	1002	0	9.96867
CUTA	YRI	NA19171.1.M_111124_7	SSTO	SSTO	2068	0	11.014
CUTA	YRI	NA19172.6.M_120119_1	SSTO	SSTO	1548	0	10.5962
CUTA	YRI	NA19175.4.M_120208_8	SSTO	SSTO	2122	0	11.0512
CUTA	YRI	NA19184.1.M_111124_1	SSTO	SSTO	2242	0	11.1306
CUTA	YRI	NA19185.6.M_120119_4	SSTO	SSTO	2188	0	11.0954
CUTA	YRI	NA19189.5.M_120131_7	SSTO	SSTO	1385	0	10.4357
CUTA	YRI	NA19190.4.M_120208_2	SSTO	SSTO	1385	0	10.4357
CUTA	YRI	NA19197.3.M_120202_2	SSTO	SSTO	1266	0	10.3061
CUTA	YRI	NA19198.2.M_111215_6	SSTO	SSTO	1660	0	10.697
CUTA	YRI	NA19200.2.M_111216_1	SSTO	SSTO	1730	0	10.7566
CUTA	YRI	NA19201.1.M_111124_3	SSTO	SSTO	1132	0	10.1447
CUTA	YRI	NA19204.1.M_111124_6	SSTO	SSTO	1691	0	10.7237
CUTA	YRI	NA19206.2.M_111215_5	SSTO	SSTO	3560	0	11.7977
CUTA	YRI	NA19207.4.M_120208_5	SSTO	SSTO	2183	0	11.0921
CUTA	YRI	NA19209.6.M_120217_1	SSTO	SSTO	1519	0	10.5689
CUTA	YRI	NA19210.4.M_120208_1	SSTO	SSTO	1819	0	10.8289
CUTA	YRI	NA19213.2.M_111215_6	SSTO	SSTO	1950	0	10.9293
CUTA	YRI	NA19214.6.M_120119_2	SSTO	SSTO	2199	0	11.1026
CUTA	YRI	NA19222.2.M_111216_7	SSTO	SSTO	3021	0	11.5608
CUTA	YRI	NA19223.7.M_120219_6	SSTO	SSTO	2320	0	11.1799
CUTA	YRI	NA19225.1.M_120209_2	SSTO	SSTO	1423	0	10.4747
CUTA	YRI	NA19235.1.M_111124_6	SSTO	SSTO	1883	0	10.8788
CUTA	YRI	NA19236.4.M_120208_1	SSTO	SSTO	1024	0	10
CUTA	YRI	NA19247.3.M_120223_7	SSTO	SSTO	1368	0	10.4179
CUTA	YRI	NA19248.5.M_120131_1	SSTO	SSTO	1647	0	10.6856
CUTA	YRI	NA19256.6.M_120119_6	SSTO	SSTO	2021	0	10.9809
CUTA	YRI	NA19257.6.M_120119_2	SSTO	SSTO	2573	0	11.3292
CUTA	TSI	NA20502.3.M_120202_4	SSTO	SSTO	1221	0	10.2538
CUTA	TSI	NA20503.1.M_111124_5	SSTO	SSTO	1799	0	10.813
CUTA	TSI	NA20504.1.M_111124_7	SSTO	SSTO	1816	0	10.8265
CUTA	TSI	NA20505.1.M_111124_6	SSTO	SSTO	1929	0	10.9136
CUTA	TSI	NA20506.1.M_120209_2	SSTO	SSTO	1297	0	10.341
CUTA	TSI	NA20507.1.M_111124_7	SSTO	SSTO	1721	0	10.749
CUTA	TSI	NA20508.1.M_111124_2	SSTO	SSTO	1276	0	10.3174
CUTA	TSI	NA20509.7.M_120219_7	SSTO	SSTO	2648	0	11.3707
CUTA	TSI	NA20510.3.M_120202_3	SSTO	SSTO	994	0	9.9571
CUTA	TSI	NA20512.6.M_120119_6	SSTO	SSTO	2131	0	11.0573
CUTA	TSI	NA20513.4.M_120208_1	SSTO	SSTO	1291	0	10.3343
CUTA	TSI	NA20514.1.M_111124_4	SSTO	SSTO	1203	0	10.2324
CUTA	TSI	NA20515.5.M_120131_1	SSTO	SSTO	2116	0	11.0471
CUTA	TSI	NA20516.5.M_120131_3	SSTO	SSTO	1999	0	10.9651
CUTA	TSI	NA20517.3.M_120202_8	SSTO	SSTO	938	0	9.87344
CUTA	TSI	NA20518.4.M_120208_3	SSTO	SSTO	1613	0	10.6555
CUTA	TSI	NA20519.1.M_111124_5	SSTO	SSTO	2256	0	11.1396
CUTA	TSI	NA20520.3.M_120202_2	SSTO	SSTO	1176	0	10.1997
CUTA	TSI	NA20521.7.M_120219_7	SSTO	SSTO	1395	0	10.446
CUTA	TSI	NA20524.2.M_111215_8	SSTO	SSTO	1593	0	10.6375
CUTA	TSI	NA20525.1.M_111124_1	SSTO	SSTO	1719	0	10.7474
CUTA	TSI	NA20527.2.M_111215_7	SSTO	SSTO	2043	0	10.9965
CUTA	TSI	NA20528.2.M_120131_1	SSTO	SSTO	1603	0	10.6466
CUTA	TSI	NA20529.2.M_111215_6	SSTO	SSTO	2146	0	11.0674
CUTA	TSI	NA20530.2.M_111215_6	SSTO	SSTO	2236	0	11.1267
CUTA	TSI	NA20531.4.M_120208_1	SSTO	SSTO	1247	0	10.2842
CUTA	TSI	NA20532.3.M_120202_7	SSTO	SSTO	618	0	9.27146
CUTA	TSI	NA20534.2.M_111215_8	SSTO	SSTO	2034	0	10.9901
CUTA	TSI	NA20535.3.M_120202_2	SSTO	SSTO	1448	0	10.4998
CUTA	TSI	NA20536.1.M_111124_1	SSTO	SSTO	1084	0	10.0821
CUTA	TSI	NA20537.3.M_120202_8	SSTO	SSTO	1201	0	10.23
CUTA	TSI	NA20538.3.M_120202_6	SSTO	SSTO	733	0	9.51767
CUTA	TSI	NA20539.4.M_120208_5	SSTO	SSTO	2003	0	10.9679
CUTA	TSI	NA20540.1.M_111124_2	SSTO	SSTO	1277	0	10.3185
CUTA	TSI	NA20541.1.M_111124_4	SSTO	SSTO	1661	0	10.6978
CUTA	TSI	NA20542.7.M_120219_2	SSTO	SSTO	1356	0	10.4051
CUTA	TSI	NA20543.2.M_111215_5	SSTO	SSTO	1924	0	10.9099
CUTA	TSI	NA20544.4.M_120208_5	SSTO	SSTO	1827	0	10.8353
CUTA	TSI	NA20581.1.M_111124_4	SSTO	SSTO	1256	0	10.2946
CUTA	TSI	NA20582.4.M_120208_2	SSTO	SSTO	2596	0	11.3421
CUTA	TSI	NA20585.3.M_120202_6	SSTO	SSTO	854	0	9.73809
CUTA	TSI	NA20586.2.M_111215_7	SSTO	SSTO	1809	0	10.821
CUTA	TSI	NA20588.5.M_120131_5	SSTO	SSTO	2077	0	11.0203
CUTA	TSI	NA20589.1.M_111124_3	SSTO	SSTO	1723	0	10.7507
CUTA	TSI	NA20752.5.M_120131_7	SSTO	SSTO	1767	0	10.7871
CUTA	TSI	NA20754.4.M_120208_1	SSTO	SSTO	1206	0	10.236
CUTA	TSI	NA20756.2.M_111216_6	SSTO	SSTO	1503	0	10.5536
CUTA	TSI	NA20757.1.M_111124_1	SSTO	SSTO	1906	0	10.8963
CUTA	TSI	NA20758.2.M_111215_8	SSTO	SSTO	2351	0	11.1991
CUTA	TSI	NA20759.4.M_120208_3	SSTO	SSTO	1110	0	10.1163
CUTA	TSI	NA20760.3.M_120202_5	SSTO	SSTO	1204	0	10.2336
CUTA	TSI	NA20761.1.M_111124_7	SSTO	SSTO	2321	0	11.1805
CUTA	TSI	NA20765.2.M_111215_5	SSTO	SSTO	2263	0	11.144
CUTA	TSI	NA20766.1.M_111124_4	SSTO	SSTO	1116	0	10.1241
CUTA	TSI	NA20768.5.M_120131_1	SSTO	SSTO	1557	0	10.6046
CUTA	TSI	NA20769.6.M_120119_5	SSTO	SSTO	1333	0	10.3805
CUTA	TSI	NA20770.3.M_120202_1	SSTO	SSTO	804	0	9.65105
CUTA	TSI	NA20771.2.M_111215_7	SSTO	SSTO	1746	0	10.7698
CUTA	TSI	NA20772.3.M_120223_6	SSTO	SSTO	2778	0	11.4398
CUTA	TSI	NA20773.6.M_120119_4	SSTO	SSTO	2073	0	11.0175
CUTA	TSI	NA20774.7.M_120219_1	SSTO	SSTO	1224	0	10.2574
CUTA	TSI	NA20778.4.M_120208_1	SSTO	SSTO	534	0	9.0607
CUTA	TSI	NA20783.4.M_120208_6	SSTO	SSTO	1995	0	10.9622
CUTA	TSI	NA20785.4.M_120208_1	SSTO	SSTO	2186	0	11.0941
CUTA	TSI	NA20786.2.M_111215_8	SSTO	SSTO	2248	0	11.1344
CUTA	TSI	NA20787.6.M_120119_3	SSTO	SSTO	2688	0	11.3923
CUTA	TSI	NA20790.2.M_111215_6	SSTO	SSTO	2234	0	11.1254
CUTA	TSI	NA20792.6.M_120119_6	SSTO	SSTO	2623	0	11.357
CUTA	TSI	NA20795.5.M_120131_1	SSTO	SSTO	1348	0	10.3966
CUTA	TSI	NA20796.1.M_120209_2	SSTO	SSTO	2211	0	11.1105
CUTA	TSI	NA20797.2.M_111215_6	SSTO	SSTO	2804	0	11.4533
CUTA	TSI	NA20798.6.M_120119_6	SSTO	SSTO	1470	0	10.5216
CUTA	TSI	NA20799.1.M_111124_3	SSTO	SSTO	1730	0	10.7566
CUTA	TSI	NA20800.1.M_111124_5	SSTO	SSTO	2036	0	10.9915
CUTA	TSI	NA20801.7.M_120219_5	SSTO	SSTO	2439	0	11.2521
CUTA	TSI	NA20802.1.M_111124_7	SSTO	SSTO	2013	0	10.9751
CUTA	TSI	NA20803.7.M_120219_1	SSTO	SSTO	3169	0	11.6298
CUTA	TSI	NA20804.4.M_120208_1	SSTO	SSTO	1626	0	10.6671
CUTA	TSI	NA20805.4.M_120208_7	SSTO	SSTO	1047	0	10.032
CUTA	TSI	NA20806.3.M_120202_5	SSTO	SSTO	1439	0	10.4909
CUTA	TSI	NA20807.5.M_120131_1	SSTO	SSTO	1746	0	10.7698
CUTA	TSI	NA20808.4.M_120208_6	SSTO	SSTO	1635	0	10.6751
CUTA	TSI	NA20809.6.M_120119_2	SSTO	SSTO	1798	0	10.8122
CUTA	TSI	NA20810.2.M_111215_7	SSTO	SSTO	2754	0	11.4273
CUTA	TSI	NA20811.1.M_111124_5	SSTO	SSTO	1338	0	10.3859
CUTA	TSI	NA20812.2.M_111216_6	SSTO	SSTO	1475	0	10.5265
CUTA	TSI	NA20813.5.M_120131_1	SSTO	SSTO	2755	0	11.4278
CUTA	TSI	NA20814.2.M_111215_6	SSTO	SSTO	1931	0	10.9151
CUTA	TSI	NA20815.5.M_120131_5	SSTO	SSTO	1659	0	10.6961
CUTA	TSI	NA20816.3.M_120202_7	SSTO	SSTO	1707	0	10.7372
CUTA	TSI	NA20819.3.M_120202_2	SSTO	SSTO	1573	0	10.6193
CUTA	TSI	NA20826.1.M_111124_1	SSTO	SSTO	1712	0	10.7415
CUTA	TSI	NA20828.2.M_111216_8	SSTO	SSTO	2912	0	11.5078
GPANK1	GBR	HG00259.5.M_120131_3	PGF	QBL	1338	876	0.611075
GPANK1	FIN	HG00306.1.M_111124_1	PGF	QBL	512	334	0.616296
GPANK1	FIN	HG00312.7.M_120219_6	DBB	QBL	1401	919	0.60832
GPANK1	CEU	NA07037.6.M_120119_4	MANN	QBL	892	560	0.671617
GPANK1	CEU	NA11992.6.M_120119_5	PGF	QBL	723	460	0.652362
GPANK1	CEU	NA12249.1.M_120209_1	DBB	QBL	623	413	0.59309
GPANK1	YRI	NA18489.2.M_111216_1	DBB	QBL	768	507	0.599121
GPANK1	YRI	NA18510.3.M_120202_7	QBL	QBL	406	249	0.705334
GPANK1	YRI	NA18916.2.M_111215_6	DBB	QBL	1225	780	0.651236
GPANK1	YRI	NA19113.3.M_120202_1	QBL	QBL	365	234	0.641388
GPANK1	YRI	NA19129.6.M_120217_1	PGF	QBL	731	478	0.612861
GPANK1	YRI	NA19141.6.M_120119_2	MANN	QBL	783	480	0.705978
GPANK1	YRI	NA19159.3.M_120223_6	QBL	QBL	1898	1243	0.610654
GPANK1	YRI	NA19185.6.M_120119_4	DBB	QBL	904	585	0.627886
GPANK1	YRI	NA19209.6.M_120217_1	MANN	QBL	602	380	0.663764
GPANK1	YRI	NA19222.2.M_111216_7	QBL	QBL	1129	707	0.675263
GPANK1	YRI	NA19257.6.M_120119_2	DBB	QBL	1115	715	0.641029
GPANK1	TSI	NA20509.7.M_120219_7	DBB	QBL	1419	945	0.586488
GPANK1	TSI	NA20520.3.M_120202_2	MANN	QBL	512	328	0.642448
GPANK1	TSI	NA20773.6.M_120119_4	MANN	QBL	876	561	0.64293
HLA-A	GBR	HG00096.1.M_111124_6	APD;COX	MANN	32919	6916	2.25091
HLA-A	GBR	HG00099.5.M_120131_3	APD;COX	DBB;MCF	22597	7429	1.60489
HLA-A	GBR	HG00100.2.M_111215_8	APD;COX	APD;COX	20984	10237	1.0355
HLA-A	GBR	HG00101.1.M_111124_4	PGF	SSTO	17588	6026	1.54532
HLA-A	GBR	HG00102.3.M_120202_8	APD;COX	APD;COX	10544	5013	1.07268
HLA-A	GBR	HG00103.4.M_120208_3	APD;COX	DBB;MCF	26056	10579	1.30041
HLA-A	GBR	HG00104.1.M_111124_5	APD;COX	MANN	23269	3878	2.58502
HLA-A	GBR	HG00105.3.M_120223_6	DBB;MCF	PGF	49995	25354	0.97957
HLA-A	GBR	HG00106.4.M_120208_5	APD;COX	PGF	25117	13715	0.87291
HLA-A	GBR	HG00109.3.M_120202_5	APD;COX	DBB;MCF	18412	5950	1.62968
HLA-A	GBR	HG00110.2.M_120131_2	APD;COX	DBB;MCF	40646	15787	1.36438
HLA-A	GBR	HG00112.6.M_120119_2	APD;COX	DBB;MCF	31193	9232	1.75651
HLA-A	GBR	HG00116.2.M_120131_1	APD;COX	MANN	28772	6643	2.11476
HLA-A	GBR	HG00117.1.M_111124_2	APD;COX	PGF	48072	25447	0.917701
HLA-A	GBR	HG00118.4.M_120208_5	APD;COX	DBB;MCF	30333	9020	1.74969
HLA-A	GBR	HG00119.2.M_111216_6	PGF	QBL	31613	15529	1.02555
HLA-A	GBR	HG00120.3.M_120202_2	APD;COX	DBB;MCF	29858	8067	1.88801
HLA-A	GBR	HG00122.6.M_120119_1	APD;COX	DBB;MCF	40305	10307	1.96733
HLA-A	GBR	HG00123.4.M_120208_7	APD;COX	PGF	29170	16401	0.830702
HLA-A	GBR	HG00124.3.M_120223_7	DBB;MCF	QBL	34027	2934	3.53574
HLA-A	GBR	HG00125.1.M_111124_6	APD;COX	DBB;MCF	20527	5757	1.83413
HLA-A	GBR	HG00126.1.M_111124_8	DBB;MCF	MANN	23806	5954	1.99939
HLA-A	GBR	HG00127.1.M_111124_2	APD;COX	QBL	29650	1459	4.34498
HLA-A	GBR	HG00128.1.M_111124_6	DBB;MCF	QBL	35282	3980	3.14809
HLA-A	GBR	HG00129.4.M_120208_8	APD;COX	DBB;MCF	30870	8045	1.94004
HLA-A	GBR	HG00130.5.M_120131_7	DBB;MCF	MANN	23322	6021	1.95362
HLA-A	GBR	HG00132.2.M_111215_4	APD;COX	DBB;MCF	35929	7274	2.30433
HLA-A	GBR	HG00133.2.M_111216_2	DBB;MCF	SSTO	41451	3574	3.5358
HLA-A	GBR	HG00134.6.M_120119_6	DBB;MCF	DBB;MCF	51709	6802	2.92638
HLA-A	GBR	HG00136.4.M_120208_7	APD;COX	DBB;MCF	32783	5003	2.71208
HLA-A	GBR	HG00137.6.M_120217_1	APD;COX	DBB;MCF	48353	12309	1.97389
HLA-A	GBR	HG00138.5.M_120131_5	APD;COX	DBB;MCF	31194	12975	1.26553
HLA-A	GBR	HG00139.7.M_120219_1	APD;COX	DBB;MCF	29635	7882	1.91067
HLA-A	GBR	HG00142.4.M_120208_6	DBB;MCF	MANN	28660	2625	3.44865
HLA-A	GBR	HG00143.7.M_120219_2	DBB;MCF	DBB;MCF	34978	5357	2.70695
HLA-A	GBR	HG00145.6.M_120119_1	APD;COX	DBB;MCF	24180	12451	0.957553
HLA-A	GBR	HG00146.2.M_111216_1	APD;COX	QBL	45060	10545	2.09529
HLA-A	GBR	HG00148.3.M_120202_6	APD;COX	DBB;MCF	18959	7617	1.31559
HLA-A	GBR	HG00149.1.M_111124_6	DBB;MCF	DBB;MCF	36818	5097	2.85269
HLA-A	GBR	HG00150.4.M_120208_7	APD;COX	DBB;MCF	28198	11547	1.28807
HLA-A	GBR	HG00152.7.M_120219_3	DBB;MCF	PGF	53496	8090	2.72522
HLA-A	GBR	HG00154.5.M_120131_7	DBB;MCF	PGF	34766	18084	0.942963
HLA-A	GBR	HG00155.1.M_111124_2	DBB;MCF	SSTO	21808	1793	3.60441
HLA-A	GBR	HG00156.4.M_120208_1	APD;COX	SSTO	18158	3163	2.52124
HLA-A	GBR	HG00157.5.M_120131_3	DBB;MCF	QBL	41713	8403	2.31152
HLA-A	GBR	HG00158.1.M_111124_8	DBB;MCF	SSTO	28641	2739	3.38636
HLA-A	GBR	HG00159.7.M_120219_6	APD;COX	DBB;MCF	34739	13909	1.32054
HLA-A	GBR	HG00160.3.M_120202_1	APD;COX	DBB;MCF	15274	4956	1.62383
HLA-A	FIN	HG00171.3.M_120202_2	DBB;MCF	DBB;MCF	19022	4604	2.04671
HLA-A	FIN	HG00173.3.M_120202_1	DBB;MCF	MANN	25426	3684	2.78696
HLA-A	FIN	HG00174.4.M_120208_3	DBB;MCF	PGF	18884	5495	1.78097
HLA-A	FIN	HG00176.4.M_120208_2	APD;COX	DBB;MCF	25959	7086	1.87319
HLA-A	FIN	HG00177.4.M_120208_8	DBB;MCF	DBB;MCF	30136	4179	2.85026
HLA-A	FIN	HG00180.1.M_111124_8	DBB;MCF	PGF	35160	18007	0.965377
HLA-A	FIN	HG00181.4.M_120208_4	APD;COX	DBB;MCF	27495	4713	2.54445
HLA-A	FIN	HG00182.1.M_111124_4	DBB;MCF	SSTO	29842	3066	3.28291
HLA-A	FIN	HG00183.5.M_120131_5	APD;COX	DBB;MCF	28006	10794	1.37551
HLA-A	FIN	HG00185.1.M_111124_5	DBB;MCF	QBL	33500	3261	3.36077
HLA-A	FIN	HG00186.3.M_120202_5	DBB;MCF	SSTO	17869	2309	2.95212
HLA-A	FIN	HG00187.1.M_120209_2	DBB;MCF	PGF	34108	17104	0.995776
HLA-A	FIN	HG00188.1.M_111124_3	MANN	PGF	30077	4214	2.8354
HLA-A	FIN	HG00189.1.M_111124_5	DBB;MCF	PGF	27407	14646	0.904038
HLA-A	GBR	HG00231.2.M_111216_2	DBB;MCF	QBL	30405	3099	3.29443
HLA-A	GBR	HG00233.2.M_111215_8	DBB;MCF	MANN	49491	4719	3.39061
HLA-A	GBR	HG00234.7.M_120219_4	DBB;MCF	QBL	46704	4755	3.29603
HLA-A	GBR	HG00235.1.M_111124_1	DBB;MCF	QBL	30188	4471	2.75531
HLA-A	GBR	HG00238.5.M_120131_5	APD;COX	DBB;MCF	22355	8651	1.36966
HLA-A	GBR	HG00239.7.M_120219_4	APD;COX	DBB;MCF	33730	9344	1.85192
HLA-A	GBR	HG00240.2.M_111215_5	DBB;MCF	DBB;MCF	42515	6240	2.76835
HLA-A	GBR	HG00242.3.M_120202_7	DBB;MCF	MANN	17587	2631	2.74083
HLA-A	GBR	HG00243.4.M_120208_2	DBB;MCF	MANN	22803	3146	2.85763
HLA-A	GBR	HG00244.5.M_120131_7	DBB;MCF	DBB;MCF	35698	5711	2.64403
HLA-A	GBR	HG00245.4.M_120208_6	DBB;MCF	SSTO	29613	2683	3.46431
HLA-A	GBR	HG00247.3.M_120202_1	DBB;MCF	PGF	32890	16486	0.996408
HLA-A	GBR	HG00249.3.M_120202_4	APD;COX	DBB;MCF	18517	6583	1.49203
HLA-A	GBR	HG00250.1.M_111124_4	APD;COX	DBB;MCF	24995	5921	2.07773
HLA-A	GBR	HG00251.2.M_111216_8	APD;COX	DBB;MCF	33347	8580	1.95851
HLA-A	GBR	HG00252.1.M_111124_5	DBB;MCF	MANN	27363	2892	3.24209
HLA-A	GBR	HG00253.5.M_120131_7	APD;COX	QBL	27634	6727	2.03841
HLA-A	GBR	HG00255.2.M_111216_1	DBB;MCF	MANN	38615	3234	3.57777
HLA-A	GBR	HG00256.2.M_111215_7	DBB;MCF	SSTO	44645	4155	3.42558
HLA-A	GBR	HG00257.4.M_120208_5	DBB;MCF	QBL	31466	6527	2.2693
HLA-A	GBR	HG00258.1.M_111124_6	DBB;MCF	QBL	33286	6020	2.46708
HLA-A	GBR	HG00259.5.M_120131_3	APD;COX	DBB;MCF	41350	16413	1.33305
HLA-A	GBR	HG00260.5.M_120131_7	DBB;MCF	QBL	41953	4782	3.13309
HLA-A	GBR	HG00261.6.M_120119_2	APD;COX	QBL	42667	9760	2.12817
HLA-A	GBR	HG00264.6.M_120119_5	DBB;MCF	PGF	33307	17404	0.936406
HLA-A	GBR	HG00265.2.M_111215_4	APD;COX	APD;COX	41993	19259	1.12462
HLA-A	FIN	HG00267.4.M_120208_6	DBB;MCF	PGF	23113	6929	1.73799
HLA-A	FIN	HG00268.5.M_120131_3	PGF	QBL	33931	17047	0.993086
HLA-A	FIN	HG00271.2.M_111215_7	DBB;MCF	PGF	46006	22062	1.06026
HLA-A	FIN	HG00272.7.M_120219_7	APD;COX	SSTO	35447	6160	2.52466
HLA-A	FIN	HG00275.4.M_120208_8	DBB;MCF	PGF	22313	11939	0.902202
HLA-A	FIN	HG00277.3.M_120202_6	DBB;MCF	MANN	22841	3577	2.6748
HLA-A	FIN	HG00278.1.M_111124_5	DBB;MCF	DBB;MCF	37743	5987	2.6563
HLA-A	FIN	HG00280.1.M_111124_6	DBB;MCF	PGF	29528	16475	0.841805
HLA-A	FIN	HG00281.1.M_111124_3	DBB;MCF	DBB;MCF	31624	4108	2.94451
HLA-A	FIN	HG00282.2.M_111216_6	DBB;MCF	PGF	43680	20774	1.07219
HLA-A	FIN	HG00284.1.M_111124_6	APD;COX	PGF	21199	11557	0.875229
HLA-A	FIN	HG00285.3.M_120202_5	APD;COX	DBB;MCF	24309	4396	2.46723
HLA-A	FIN	HG00306.1.M_111124_1	APD;COX	DBB;MCF	35592	8244	2.11014
HLA-A	FIN	HG00312.7.M_120219_6	APD;COX	DBB;MCF	41920	16407	1.35333
HLA-A	FIN	HG00315.2.M_111215_5	APD;COX	DBB;MCF	33260	11635	1.51532
HLA-A	FIN	HG00319.4.M_120208_7	DBB;MCF	PGF	27948	14653	0.931549
HLA-A	FIN	HG00321.2.M_111216_2	DBB;MCF	SSTO	35272	5578	2.6607
HLA-A	FIN	HG00324.1.M_111124_2	DBB;MCF	PGF	33175	20126	0.721036
HLA-A	FIN	HG00325.5.M_120131_1	DBB;MCF	PGF	33388	20666	0.692071
HLA-A	FIN	HG00326.1.M_111124_7	DBB;MCF	DBB;MCF	42318	5076	3.05951
HLA-A	FIN	HG00327.3.M_120202_4	DBB;MCF	DBB;MCF	20386	4304	2.24383
HLA-A	FIN	HG00328.2.M_111215_4	DBB;MCF	DBB;MCF	43909	6467	2.76335
HLA-A	FIN	HG00329.5.M_120131_3	DBB;MCF	MANN	14091	2176	2.69502
HLA-A	FIN	HG00330.1.M_120209_2	APD;COX	DBB;MCF	37171	9697	1.93857
HLA-A	FIN	HG00331.7.M_120219_8	DBB;MCF	MANN	51621	8304	2.63608
HLA-A	FIN	HG00332.6.M_120217_1	DBB;MCF	PGF	43782	21777	1.00753
HLA-A	FIN	HG00334.2.M_111216_5	DBB;MCF	SSTO	40419	3455	3.54828
HLA-A	FIN	HG00335.2.M_111216_5	APD;COX	DBB;MCF	31841	8049	1.984
HLA-A	FIN	HG00338.2.M_111215_8	DBB;MCF	PGF	40774	22511	0.857019
HLA-A	FIN	HG00339.4.M_120208_1	APD;COX	DBB;MCF	25364	8833	1.52181
HLA-A	FIN	HG00341.2.M_111216_7	APD;COX	DBB;MCF	23543	8593	1.45406
HLA-A	FIN	HG00342.1.M_111124_1	APD;COX	DBB;MCF	27622	10801	1.35465
HLA-A	FIN	HG00343.1.M_111124_5	PGF	SSTO	34979	17657	0.986249
HLA-A	FIN	HG00344.4.M_120208_2	DBB;MCF	PGF	35996	19161	0.909664
HLA-A	FIN	HG00346.2.M_120131_1	MANN	PGF	38819	20955	0.889468
HLA-A	FIN	HG00349.4.M_120208_4	APD;COX	DBB;MCF	23578	8087	1.54376
HLA-A	FIN	HG00350.3.M_120202_3	DBB;MCF	DBB;MCF	21697	4099	2.40415
HLA-A	FIN	HG00351.6.M_120119_5	DBB;MCF	PGF	24505	5581	2.13448
HLA-A	FIN	HG00353.1.M_111124_6	MANN	SSTO	25312	3120	3.0202
HLA-A	FIN	HG00355.2.M_111215_6	MANN	PGF	37984	19090	0.992575
HLA-A	FIN	HG00356.2.M_111215_6	APD;COX	DBB;MCF	25171	13443	0.904907
HLA-A	FIN	HG00358.5.M_120131_5	DBB;MCF	PGF	26452	12991	1.02586
HLA-A	FIN	HG00359.1.M_111124_6	PGF	SSTO	27693	13168	1.07249
HLA-A	FIN	HG00360.3.M_120202_8	DBB;MCF	PGF	14769	4665	1.66262
HLA-A	FIN	HG00362.3.M_120202_2	APD;COX	DBB;MCF	26786	9559	1.48655
HLA-A	FIN	HG00365.7.M_120219_5	MANN	QBL	51023	4579	3.47804
HLA-A	FIN	HG00366.4.M_120208_1	APD;COX	DBB;MCF	26420	7401	1.83584
HLA-A	FIN	HG00367.2.M_120131_1	DBB;MCF	PGF	42714	23060	0.889316
HLA-A	FIN	HG00369.5.M_120131_1	DBB;MCF	PGF	34022	16978	1.0028
HLA-A	FIN	HG00371.1.M_111124_3	DBB;MCF	QBL	24682	4363	2.50007
HLA-A	FIN	HG00372.4.M_120208_3	DBB;MCF	DBB;MCF	22800	3735	2.60985
HLA-A	FIN	HG00373.2.M_111215_6	APD;COX	DBB;MCF	40681	10068	2.01458
HLA-A	FIN	HG00375.4.M_120208_4	DBB;MCF	PGF	41600	21201	0.972451
HLA-A	FIN	HG00376.2.M_111216_1	DBB;MCF	PGF	32346	14136	1.19421
HLA-A	FIN	HG00377.2.M_120131_2	MANN	PGF	40042	19927	1.00679
HLA-A	FIN	HG00378.5.M_120131_5	APD;COX	DBB;MCF	30322	8924	1.7646
HLA-A	FIN	HG00379.5.M_120131_3	DBB;MCF	PGF	34833	17546	0.989313
HLA-A	FIN	HG00380.3.M_120202_8	APD;COX	PGF	22572	14790	0.609912
HLA-A	FIN	HG00381.3.M_120202_7	DBB;MCF	SSTO	16095	1929	3.06069
HLA-A	FIN	HG00383.1.M_111124_1	DBB;MCF	PGF	20541	5907	1.79801
HLA-A	FIN	HG00384.2.M_111216_4	DBB;MCF	PGF	46280	23632	0.969647
HLA-A	GBR	HG01334.7.M_120219_8	APD;COX	DBB;MCF	37163	10633	1.80532
HLA-A	GBR	HG01789.6.M_120119_1	APD;COX	DBB;MCF	26325	10212	1.36617
HLA-A	GBR	HG01791.2.M_111216_5	APD;COX	QBL	32991	7953	2.0525
HLA-A	GBR	HG02215.1.M_111124_4	DBB;MCF	MANN	32636	3159	3.36892
HLA-A	CEU	NA06985.1.M_111124_7	DBB;MCF	PGF	49349	24588	1.00507
HLA-A	CEU	NA06986.2.M_111215_4	PGF	SSTO	48897	24255	1.01146
HLA-A	CEU	NA06989.3.M_120202_7	DBB;MCF	SSTO	25090	3064	3.03362
HLA-A	CEU	NA06994.2.M_111215_7	DBB;MCF	SSTO	45652	4041	3.49789
HLA-A	CEU	NA07037.6.M_120119_4	MANN	PGF	31415	12366	1.34507
HLA-A	CEU	NA07048.6.M_120119_6	DBB;MCF	DBB;MCF	34260	4662	2.8775
HLA-A	CEU	NA07051.5.M_120131_1	DBB;MCF	DBB;MCF	28977	6625	2.12892
HLA-A	CEU	NA07056.1.M_111124_3	APD;COX	DBB;MCF	33536	7677	2.1271
HLA-A	CEU	NA07347.7.M_120219_3	PGF	QBL	41789	14023	1.57533
HLA-A	CEU	NA07357.2.M_111216_5	APD;COX	DBB;MCF	18134	9992	0.859852
HLA-A	CEU	NA10847.4.M_120208_4	PGF	QBL	31808	16125	0.980091
HLA-A	CEU	NA10851.4.M_120208_1	APD;COX	DBB;MCF	16422	8312	0.982362
HLA-A	CEU	NA11829.6.M_120217_1	DBB;MCF	DBB;MCF	33491	4298	2.96204
HLA-A	CEU	NA11830.3.M_120202_4	DBB;MCF	DBB;MCF	37248	6692	2.47665
HLA-A	CEU	NA11832.2.M_120131_2	DBB;MCF	SSTO	45572	4502	3.33951
HLA-A	CEU	NA11840.6.M_120119_5	DBB;MCF	DBB;MCF	44123	6086	2.85796
HLA-A	CEU	NA11843.4.M_120208_6	APD;COX	DBB;MCF	33025	13252	1.31735
HLA-A	CEU	NA11881.1.M_111124_5	PGF	QBL	39596	18437	1.10275
HLA-A	CEU	NA11892.1.M_111124_2	DBB;MCF	MANN	23715	7103	1.7393
HLA-A	CEU	NA11893.7.M_120219_3	DBB;MCF	DBB;MCF	44819	6903	2.69882
HLA-A	CEU	NA11894.2.M_111215_4	APD;COX	DBB;MCF	33007	17100	0.948776
HLA-A	CEU	NA11918.1.M_111124_3	APD;COX	DBB;MCF	32287	7357	2.13376
HLA-A	CEU	NA11920.2.M_120131_1	DBB;MCF	QBL	34636	6304	2.45793
HLA-A	CEU	NA11930.3.M_120202_8	DBB;MCF	PGF	14172	5089	1.47759
HLA-A	CEU	NA11931.1.M_111124_8	DBB;MCF	PGF	31385	15064	1.05897
HLA-A	CEU	NA11992.6.M_120119_5	APD;COX	DBB;MCF	28354	6982	2.02184
HLA-A	CEU	NA11993.2.M_111216_4	MANN	QBL	36173	641	5.81845
HLA-A	CEU	NA11994.2.M_111216_7	APD;COX	PGF	26622	16949	0.651419
HLA-A	CEU	NA11995.7.M_120219_5	APD;COX	APD;COX	25161	10051	1.32385
HLA-A	CEU	NA12004.4.M_120208_5	DBB;MCF	PGF	17835	5212	1.7748
HLA-A	CEU	NA12005.4.M_120208_1	DBB;MCF	MANN	27394	2741	3.32109
HLA-A	CEU	NA12006.5.M_120131_1	APD;COX	QBL	23683	7741	1.61326
HLA-A	CEU	NA12043.2.M_120127_7	DBB;MCF	QBL	29651	3457	3.10049
HLA-A	CEU	NA12044.4.M_120208_8	APD;COX	DBB;MCF	31024	7342	2.07914
HLA-A	CEU	NA12045.3.M_120202_3	APD;COX	DBB;MCF	29401	10788	1.44644
HLA-A	CEU	NA12058.5.M_120131_7	DBB;MCF	PGF	40685	22007	0.886535
HLA-A	CEU	NA12144.4.M_120208_1	DBB;MCF	PGF	35051	16873	1.05474
HLA-A	CEU	NA12154.5.M_120131_3	APD;COX	MANN	22115	6443	1.77922
HLA-A	CEU	NA12155.4.M_120208_8	APD;COX	DBB;MCF	19769	5037	1.9726
HLA-A	CEU	NA12156.4.M_120208_7	APD;COX	PGF	21591	11336	0.929518
HLA-A	CEU	NA12234.7.M_120219_6	APD;COX	SSTO	28913	9674	1.57953
HLA-A	CEU	NA12249.1.M_120209_1	DBB;MCF	QBL	41654	4593	3.18095
HLA-A	CEU	NA12272.3.M_120202_5	DBB;MCF	DBB;MCF	17938	4754	1.91581
HLA-A	CEU	NA12273.1.M_111124_4	DBB;MCF	SSTO	29488	2693	3.45284
HLA-A	CEU	NA12282.3.M_120202_7	APD;COX	DBB;MCF	18577	5719	1.69968
HLA-A	CEU	NA12283.2.M_111216_5	DBB;MCF	PGF	35936	17109	1.07067
HLA-A	CEU	NA12286.2.M_111216_1	DBB;MCF	PGF	30873	7939	1.95932
HLA-A	CEU	NA12287.3.M_120202_3	APD;COX	DBB;MCF	19399	8317	1.22185
HLA-A	CEU	NA12341.1.M_111124_5	DBB;MCF	MANN	36463	5078	2.8441
HLA-A	CEU	NA12342.1.M_111124_5	APD;COX	APD;COX	24916	8968	1.47421
HLA-A	CEU	NA12347.1.M_111124_7	DBB;MCF	PGF	30001	11440	1.39092
HLA-A	CEU	NA12348.3.M_120202_6	APD;COX	DBB;MCF	21441	7997	1.42284
HLA-A	CEU	NA12383.1.M_111124_3	DBB;MCF	PGF	33245	5304	2.64798
HLA-A	CEU	NA12399.1.M_120209_4	APD;COX	DBB;MCF	16778	3799	2.14288
HLA-A	CEU	NA12400.2.M_111216_2	PGF	SSTO	39015	19521	0.999002
HLA-A	CEU	NA12413.2.M_111215_6	DBB;MCF	PGF	43816	20647	1.08553
HLA-A	CEU	NA12489.1.M_111124_2	DBB;MCF	PGF	20902	6427	1.70142
HLA-A	CEU	NA12546.3.M_120202_4	APD;COX	DBB;MCF	18769	9110	1.04283
HLA-A	CEU	NA12716.7.M_120219_6	DBB;MCF	DBB;MCF	77540	10787	2.84565
HLA-A	CEU	NA12717.1.M_111124_3	APD;COX	DBB;MCF	21050	4669	2.17263
HLA-A	CEU	NA12749.1.M_111124_2	DBB;MCF	PGF	28315	13831	1.03366
HLA-A	CEU	NA12750.2.M_111216_2	DBB;MCF	MANN	35816	4239	3.07881
HLA-A	CEU	NA12751.2.M_111215_8	APD;COX	DBB;MCF	43717	11987	1.86672
HLA-A	CEU	NA12760.3.M_120202_3	DBB;MCF	PGF	11788	7555	0.641815
HLA-A	CEU	NA12761.6.M_120119_2	APD;COX	DBB;MCF	26257	13468	0.963166
HLA-A	CEU	NA12762.4.M_120208_3	APD;COX	DBB;MCF	25546	3247	2.97592
HLA-A	CEU	NA12775.7.M_120219_5	DBB;MCF	MANN	52936	4871	3.44196
HLA-A	CEU	NA12776.6.M_120119_6	APD;COX	DBB;MCF	38789	14466	1.42298
HLA-A	CEU	NA12778.1.M_111124_4	DBB;MCF	PGF	32985	5551	2.57099
HLA-A	CEU	NA12812.1.M_111124_4	DBB;MCF	DBB;MCF	25955	4325	2.58524
HLA-A	CEU	NA12813.2.M_111216_6	DBB;MCF	MANN	24940	5588	2.15806
HLA-A	CEU	NA12814.7.M_120219_3	DBB;MCF	PGF	55413	28447	0.961948
HLA-A	CEU	NA12815.1.M_111124_3	APD;COX	DBB;MCF	21440	10213	1.0699
HLA-A	CEU	NA12827.3.M_120202_2	APD;COX	DBB;MCF	21387	5279	2.0184
HLA-A	CEU	NA12829.7.M_120219_4	APD;COX	DBB;MCF	40002	11710	1.77233
HLA-A	CEU	NA12830.1.M_111124_2	DBB;MCF	SSTO	21193	2095	3.33857
HLA-A	CEU	NA12842.6.M_120119_4	APD;COX	PGF	41266	22947	0.846648
HLA-A	CEU	NA12874.3.M_120202_2	DBB;MCF	PGF	28109	7493	1.90742
HLA-A	CEU	NA12890.1.M_111124_3	DBB;MCF	PGF	29642	16348	0.858529
HLA-A	YRI	NA18486.7.M_120219_4	DBB;MCF	QBL	44266	6238	2.82704
HLA-A	YRI	NA18488.4.M_120208_7	DBB;MCF	PGF	14323	5329	1.4264
HLA-A	YRI	NA18489.2.M_111216_1	PGF	SSTO	38537	20317	0.923557
HLA-A	YRI	NA18498.2.M_120131_1	APD;COX	DBB;MCF	40372	12982	1.63684
HLA-A	YRI	NA18499.1.M_111124_2	DBB;MCF	QBL	26055	5515	2.24013
HLA-A	YRI	NA18502.7.M_120219_8	PGF	SSTO	31143	9120	1.7718
HLA-A	YRI	NA18505.3.M_120202_1	QBL	SSTO	18778	920	4.35127
HLA-A	YRI	NA18508.1.M_111124_1	DBB;MCF	MANN	25013	5108	2.29185
HLA-A	YRI	NA18517.3.M_120202_1	PGF	SSTO	27597	13405	1.04174
HLA-A	YRI	NA18519.1.M_111124_3	APD;COX	QBL	16826	4189	2.00601
HLA-A	YRI	NA18520.1.M_111124_1	MANN	PGF	33972	15485	1.13347
HLA-A	YRI	NA18858.2.M_111216_8	APD;COX	MANN	33811	11604	1.54287
HLA-A	YRI	NA18861.1.M_120209_2	DBB;MCF	PGF	21560	13029	0.726631
HLA-A	YRI	NA18867.1.M_111124_2	DBB;MCF	SSTO	36226	4725	2.93864
HLA-A	YRI	NA18868.5.M_120131_3	DBB;MCF	QBL	25548	4248	2.58835
HLA-A	YRI	NA18873.4.M_120208_7	APD;COX	QBL	26702	7653	1.80285
HLA-A	YRI	NA18907.6.M_120217_1	DBB;MCF	DBB;MCF	29757	3538	3.07222
HLA-A	YRI	NA18908.7.M_120219_7	PGF	SSTO	29442	11200	1.39438
HLA-A	YRI	NA18910.3.M_120202_7	DBB;MCF	QBL	18928	2489	2.92688
HLA-A	YRI	NA18912.7.M_120219_3	QBL	SSTO	45249	7211	2.64961
HLA-A	YRI	NA18916.2.M_111215_6	DBB;MCF	MANN	29313	7999	1.87365
HLA-A	YRI	NA18917.1.M_111124_5	APD;COX	PGF	21992	12463	0.819327
HLA-A	YRI	NA18933.1.M_111124_2	DBB;MCF	MANN	25961	4771	2.44398
HLA-A	YRI	NA18934.3.M_120223_7	APD;COX	DBB;MCF	39275	15436	1.34731
HLA-A	YRI	NA19092.1.M_111124_3	APD;COX	DBB;MCF	35503	10963	1.6953
HLA-A	YRI	NA19095.2.M_120131_2	DBB;MCF	QBL	42848	6788	2.65817
HLA-A	YRI	NA19096.4.M_120208_4	DBB;MCF	QBL	23192	6199	1.90352
HLA-A	YRI	NA19098.5.M_120131_1	APD;COX	DBB;MCF	46983	13921	1.75488
HLA-A	YRI	NA19099.2.M_111215_7	APD;COX	DBB;MCF	26532	14410	0.880663
HLA-A	YRI	NA19107.2.M_111216_5	QBL	SSTO	36490	3344	3.44785
HLA-A	YRI	NA19113.3.M_120202_1	DBB;MCF	MANN	23455	4001	2.55146
HLA-A	YRI	NA19114.2.M_111215_7	QBL	SSTO	29482	2167	3.76606
HLA-A	YRI	NA19116.2.M_111215_7	DBB;MCF	MANN	25894	7558	1.77654
HLA-A	YRI	NA19117.1.M_111124_4	PGF	QBL	42717	24743	0.78779
HLA-A	YRI	NA19118.7.M_120219_8	PGF	QBL	36586	12646	1.53261
HLA-A	YRI	NA19119.3.M_120202_4	APD;COX	DBB;MCF	12543	6561	0.934895
HLA-A	YRI	NA19121.3.M_120202_6	PGF	SSTO	24946	12397	1.00882
HLA-A	YRI	NA19129.6.M_120217_1	APD;COX	DBB;MCF	28921	7735	1.90264
HLA-A	YRI	NA19130.5.M_120131_7	APD;COX	MANN	27382	7966	1.7813
HLA-A	YRI	NA19131.2.M_111215_8	DBB;MCF	QBL	45581	5562	3.03476
HLA-A	YRI	NA19137.1.M_111124_7	DBB;MCF	PGF	24728	8822	1.48697
HLA-A	YRI	NA19138.3.M_120202_8	APD;COX	DBB;MCF	13540	4100	1.72353
HLA-A	YRI	NA19141.6.M_120119_2	APD;COX	DBB;MCF	31377	9707	1.69261
HLA-A	YRI	NA19143.2.M_111216_8	DBB;MCF	PGF	37920	11084	1.77448
HLA-A	YRI	NA19144.1.M_120209_1	MANN	SSTO	22640	2072	3.44978
HLA-A	YRI	NA19146.5.M_120131_5	DBB;MCF	SSTO	33628	4456	2.91584
HLA-A	YRI	NA19147.2.M_120131_2	APD;COX	PGF	33569	20655	0.700639
HLA-A	YRI	NA19149.1.M_111124_2	APD;COX	DBB;MCF	22194	6336	1.80853
HLA-A	YRI	NA19150.5.M_120131_7	APD;COX	DBB;MCF	25645	12721	1.01147
HLA-A	YRI	NA19152.4.M_120208_4	PGF	QBL	41166	20581	1.00014
HLA-A	YRI	NA19153.1.M_111124_7	APD;COX	MANN	22070	6387	1.78888
HLA-A	YRI	NA19160.3.M_120202_3	DBB;MCF	QBL	23175	3178	2.86638
HLA-A	YRI	NA19171.1.M_111124_7	APD;COX	DBB;MCF	35865	9749	1.87925
HLA-A	YRI	NA19172.6.M_120119_1	APD;COX	DBB;MCF	21577	10700	1.01188
HLA-A	YRI	NA19175.4.M_120208_8	DBB;MCF	QBL	19909	7194	1.46855
HLA-A	YRI	NA19184.1.M_111124_1	APD;COX	DBB;MCF	39627	11286	1.81195
HLA-A	YRI	NA19189.5.M_120131_7	APD;COX	DBB;MCF	21355	14203	0.588378
HLA-A	YRI	NA19190.4.M_120208_2	DBB;MCF	SSTO	26530	3701	2.84164
HLA-A	YRI	NA19197.3.M_120202_2	DBB;MCF	QBL	26412	3545	2.89734
HLA-A	YRI	NA19198.2.M_111215_6	DBB;MCF	MANN	20756	5991	1.79266
HLA-A	YRI	NA19201.1.M_111124_3	MANN	PGF	24719	13688	0.852709
HLA-A	YRI	NA19204.1.M_111124_6	DBB;MCF	PGF	29083	10468	1.47419
HLA-A	YRI	NA19206.2.M_111215_5	APD;COX	DBB;MCF	51109	14198	1.84789
HLA-A	YRI	NA19207.4.M_120208_5	APD;COX	DBB;MCF	28022	12998	1.10827
HLA-A	YRI	NA19210.4.M_120208_1	MANN	PGF	32632	18085	0.851494
HLA-A	YRI	NA19213.2.M_111215_6	DBB;MCF	QBL	38932	5036	2.95061
HLA-A	YRI	NA19222.2.M_111216_7	MANN	PGF	35750	13892	1.36369
HLA-A	YRI	NA19223.7.M_120219_6	MANN	PGF	33546	14003	1.2604
HLA-A	YRI	NA19225.1.M_120209_2	APD;COX	DBB;MCF	21418	11044	0.955561
HLA-A	YRI	NA19235.1.M_111124_6	APD;COX	SSTO	28751	8692	1.72585
HLA-A	YRI	NA19236.4.M_120208_1	MANN	QBL	22542	3359	2.74651
HLA-A	YRI	NA19247.3.M_120223_7	DBB;MCF	PGF	22776	6350	1.84269
HLA-A	YRI	NA19248.5.M_120131_1	PGF	QBL	25872	9809	1.39921
HLA-A	YRI	NA19257.6.M_120119_2	DBB;MCF	PGF	49239	16701	1.55987
HLA-A	TSI	NA20502.3.M_120202_4	APD;COX	MANN	21172	6435	1.71815
HLA-A	TSI	NA20503.1.M_111124_5	APD;COX	DBB;MCF	24427	6429	1.92581
HLA-A	TSI	NA20504.1.M_111124_7	APD;COX	SSTO	30704	11957	1.36057
HLA-A	TSI	NA20505.1.M_111124_6	DBB;MCF	SSTO	42211	4081	3.37062
HLA-A	TSI	NA20506.1.M_120209_2	APD;COX	DBB;MCF	28600	6698	2.09421
HLA-A	TSI	NA20507.1.M_111124_7	DBB;MCF	PGF	29353	7610	1.94754
HLA-A	TSI	NA20508.1.M_111124_2	APD;COX	DBB;MCF	19312	9132	1.08049
HLA-A	TSI	NA20509.7.M_120219_7	DBB;MCF	PGF	34172	17213	0.989316
HLA-A	TSI	NA20510.3.M_120202_3	DBB;MCF	PGF	16716	4890	1.77332
HLA-A	TSI	NA20513.4.M_120208_1	APD;COX	DBB;MCF	17809	5842	1.60807
HLA-A	TSI	NA20514.1.M_111124_4	DBB;MCF	PGF	17807	4883	1.8666
HLA-A	TSI	NA20516.5.M_120131_3	APD;COX	DBB;MCF	35243	7064	2.31878
HLA-A	TSI	NA20517.3.M_120202_8	DBB;MCF	MANN	15009	3217	2.22204
HLA-A	TSI	NA20519.1.M_111124_5	DBB;MCF	MANN	55179	4067	3.76208
HLA-A	TSI	NA20520.3.M_120202_2	APD;COX	DBB;MCF	20450	7819	1.38704
HLA-A	TSI	NA20521.7.M_120219_7	DBB;MCF	QBL	18490	4398	2.07183
HLA-A	TSI	NA20525.1.M_111124_1	APD;COX	QBL	32571	7009	2.21631
HLA-A	TSI	NA20527.2.M_111215_7	DBB;MCF	MANN	39699	3957	3.32662
HLA-A	TSI	NA20528.2.M_120131_1	APD;COX	DBB;MCF	27183	7278	1.90109
HLA-A	TSI	NA20529.2.M_111215_6	APD;COX	DBB;MCF	32690	11698	1.48259
HLA-A	TSI	NA20531.4.M_120208_1	DBB;MCF	DBB;MCF	27852	4346	2.68002
HLA-A	TSI	NA20532.3.M_120202_7	DBB;MCF	MANN	15874	1469	3.43376
HLA-A	TSI	NA20536.1.M_111124_1	APD;COX	DBB;MCF	23935	5341	2.16394
HLA-A	TSI	NA20537.3.M_120202_8	APD;COX	APD;COX	13869	5751	1.26998
HLA-A	TSI	NA20538.3.M_120202_6	DBB;MCF	DBB;MCF	15681	2921	2.42448
HLA-A	TSI	NA20539.4.M_120208_5	MANN	PGF	36847	18988	0.956459
HLA-A	TSI	NA20540.1.M_111124_2	DBB;MCF	SSTO	24418	5511	2.14756
HLA-A	TSI	NA20541.1.M_111124_4	APD;COX	DBB;MCF	27038	5364	2.33361
HLA-A	TSI	NA20542.7.M_120219_2	MANN	PGF	30824	16991	0.859283
HLA-A	TSI	NA20543.2.M_111215_5	APD;COX	SSTO	32145	7682	2.06504
HLA-A	TSI	NA20544.4.M_120208_5	DBB;MCF	MANN	32137	4015	3.00076
HLA-A	TSI	NA20581.1.M_111124_4	APD;COX	DBB;MCF	23859	6107	1.966
HLA-A	TSI	NA20586.2.M_111215_7	APD;COX	QBL	28251	10869	1.37808
HLA-A	TSI	NA20588.5.M_120131_5	APD;COX	DBB;MCF	37622	9802	1.94043
HLA-A	TSI	NA20589.1.M_111124_3	APD;COX	DBB;MCF	33422	8279	2.01327
HLA-A	TSI	NA20752.5.M_120131_7	DBB;MCF	QBL	24011	5615	2.09634
HLA-A	TSI	NA20754.4.M_120208_1	APD;COX	MANN	14875	6631	1.16559
HLA-A	TSI	NA20756.2.M_111216_6	APD;COX	DBB;MCF	25800	8066	1.67745
HLA-A	TSI	NA20757.1.M_111124_1	DBB;MCF	PGF	33670	11711	1.5236
HLA-A	TSI	NA20758.2.M_111215_8	APD;COX	DBB;MCF	18803	9367	1.0053
HLA-A	TSI	NA20759.4.M_120208_3	DBB;MCF	PGF	19324	9372	1.04396
HLA-A	TSI	NA20760.3.M_120202_5	APD;COX	DBB;MCF	13795	7385	0.901476
HLA-A	TSI	NA20761.1.M_111124_7	PGF	SSTO	49262	24256	1.02213
HLA-A	TSI	NA20766.1.M_111124_4	APD;COX	DBB;MCF	14259	6323	1.17319
HLA-A	TSI	NA20768.5.M_120131_1	APD;COX	DBB;MCF	32899	8338	1.98027
HLA-A	TSI	NA20769.6.M_120119_5	DBB;MCF	PGF	27897	13662	1.02994
HLA-A	TSI	NA20770.3.M_120202_1	DBB;MCF	DBB;MCF	20951	2564	3.03055
HLA-A	TSI	NA20771.2.M_111215_7	APD;COX	DBB;MCF	22521	14674	0.618009
HLA-A	TSI	NA20772.3.M_120223_6	MANN	QBL	37678	3094	3.60618
HLA-A	TSI	NA20773.6.M_120119_4	DBB;MCF	QBL	41033	3824	3.42363
HLA-A	TSI	NA20774.7.M_120219_1	DBB;MCF	PGF	19852	5222	1.92661
HLA-A	TSI	NA20783.4.M_120208_6	APD;COX	PGF	29905	17001	0.814767
HLA-A	TSI	NA20785.4.M_120208_1	APD;COX	DBB;MCF	38745	9602	2.0126
HLA-A	TSI	NA20786.2.M_111215_8	PGF	QBL	39097	18382	1.08876
HLA-A	TSI	NA20787.6.M_120119_3	APD;COX	QBL	45421	8696	2.38494
HLA-A	TSI	NA20796.1.M_120209_2	DBB;MCF	QBL	47994	7077	2.76164
HLA-A	TSI	NA20797.2.M_111215_6	PGF	SSTO	42699	21709	0.975909
HLA-A	TSI	NA20798.6.M_120119_6	APD;COX	DBB;MCF	20236	10052	1.00944
HLA-A	TSI	NA20800.1.M_111124_5	APD;COX	QBL	41914	7959	2.39677
HLA-A	TSI	NA20801.7.M_120219_5	DBB;MCF	DBB;MCF	46707	6875	2.76421
HLA-A	TSI	NA20802.1.M_111124_7	APD;COX	DBB;MCF	34466	7659	2.16995
HLA-A	TSI	NA20803.7.M_120219_1	PGF	SSTO	49339	23162	1.09097
HLA-A	TSI	NA20804.4.M_120208_1	DBB;MCF	MANN	29899	3924	2.9297
HLA-A	TSI	NA20806.3.M_120202_5	DBB;MCF	QBL	24179	3292	2.87672
HLA-A	TSI	NA20807.5.M_120131_1	PGF	QBL	38650	18143	1.09106
HLA-A	TSI	NA20808.4.M_120208_6	DBB;MCF	MANN	31471	5532	2.50815
HLA-A	TSI	NA20809.6.M_120119_2	MANN	PGF	34563	15799	1.1294
HLA-A	TSI	NA20810.2.M_111215_7	DBB;MCF	SSTO	51440	4444	3.53296
HLA-A	TSI	NA20811.1.M_111124_5	DBB;MCF	QBL	27303	4742	2.52549
HLA-A	TSI	NA20812.2.M_111216_6	APD;COX	DBB;MCF	38708	10266	1.91476
HLA-A	TSI	NA20813.5.M_120131_1	DBB;MCF	SSTO	30226	7697	1.97342
HLA-A	TSI	NA20815.5.M_120131_5	MANN	PGF	28142	13897	1.01795
HLA-A	TSI	NA20816.3.M_120202_7	MANN	PGF	27838	15200	0.872984
HLA-A	TSI	NA20819.3.M_120202_2	APD;COX	DBB;MCF	27033	10522	1.36131
HLA-A	TSI	NA20828.2.M_111216_8	DBB;MCF	DBB;MCF	48133	9713	2.30904
HLA-B	GBR	HG00096.1.M_111124_6	COX	MANN	44397	10558	2.07213
HLA-B	GBR	HG00099.5.M_120131_3	COX	MANN	28477	9712	1.55196
HLA-B	GBR	HG00100.2.M_111215_8	COX	QBL	26012	12844	1.01808
HLA-B	GBR	HG00101.1.M_111124_4	MCF	SSTO	17330	6910	1.32651
HLA-B	GBR	HG00103.4.M_120208_3	MCF	PGF	21973	14548	0.594911
HLA-B	GBR	HG00104.1.M_111124_5	MANN	QBL	26250	2766	3.24644
HLA-B	GBR	HG00105.3.M_120223_6	PGF	SSTO	48092	27535	0.80453
HLA-B	GBR	HG00106.4.M_120208_5	COX	QBL	33777	11260	1.58483
HLA-B	GBR	HG00109.3.M_120202_5	COX	MANN	23677	8831	1.42284
HLA-B	GBR	HG00110.2.M_120131_2	MCF	SSTO	40597	10171	1.99691
HLA-B	GBR	HG00111.2.M_111215_4	COX	QBL	32441	14381	1.17365
HLA-B	GBR	HG00112.6.M_120119_2	MCF	PGF	27195	13993	0.958636
HLA-B	GBR	HG00114.6.M_120217_1	COX	PGF	40665	26223	0.632955
HLA-B	GBR	HG00115.6.M_120119_1	COX	SSTO	23257	10003	1.21723
HLA-B	GBR	HG00117.1.M_111124_2	COX	QBL	59159	20912	1.50027
HLA-B	GBR	HG00119.2.M_111216_6	PGF	QBL	26886	12674	1.08498
HLA-B	GBR	HG00120.3.M_120202_2	COX	SSTO	27087	10350	1.38797
HLA-B	GBR	HG00122.6.M_120119_1	MCF	PGF	28458	15734	0.854949
HLA-B	GBR	HG00123.4.M_120208_7	MANN	QBL	37744	8431	2.16247
HLA-B	GBR	HG00125.1.M_111124_6	PGF	SSTO	26016	8161	1.67258
HLA-B	GBR	HG00126.1.M_111124_8	MANN	QBL	31334	4492	2.8023
HLA-B	GBR	HG00127.1.M_111124_2	PGF	QBL	23701	11111	1.09296
HLA-B	GBR	HG00128.1.M_111124_6	COX	QBL	25303	12738	0.99017
HLA-B	GBR	HG00129.4.M_120208_8	COX	MCF	20822	5645	1.88306
HLA-B	GBR	HG00130.5.M_120131_7	MCF	SSTO	34447	6602	2.3834
HLA-B	GBR	HG00131.2.M_111215_5	MCF	SSTO	29348	8812	1.73572
HLA-B	GBR	HG00132.2.M_111215_4	QBL	SSTO	36387	8509	2.09636
HLA-B	GBR	HG00133.2.M_111216_2	QBL	SSTO	35967	10604	1.76207
HLA-B	GBR	HG00134.6.M_120119_6	MCF	SSTO	54023	13450	2.00597
HLA-B	GBR	HG00136.4.M_120208_7	MCF	SSTO	28169	6787	2.05326
HLA-B	GBR	HG00137.6.M_120217_1	COX	SSTO	63146	14816	2.09154
HLA-B	GBR	HG00138.5.M_120131_5	COX	QBL	29414	9601	1.61525
HLA-B	GBR	HG00139.7.M_120219_1	MANN	MANN	36948	4767	2.95434
HLA-B	GBR	HG00141.5.M_120131_3	COX	MCF	29694	4602	2.68984
HLA-B	GBR	HG00142.4.M_120208_6	COX	MCF	21972	8494	1.37115
HLA-B	GBR	HG00146.2.M_111216_1	COX	MCF	40283	14677	1.45661
HLA-B	GBR	HG00148.3.M_120202_6	PGF	SSTO	22096	10964	1.01101
HLA-B	GBR	HG00149.1.M_111124_6	COX	MANN	31646	5677	2.47882
HLA-B	GBR	HG00150.4.M_120208_7	COX	MCF	19829	8753	1.17976
HLA-B	GBR	HG00151.3.M_120202_4	COX	MCF	20310	8565	1.24567
HLA-B	GBR	HG00152.7.M_120219_3	COX	MCF	53035	12489	2.08629
HLA-B	GBR	HG00154.5.M_120131_7	MCF	PGF	27819	13798	1.01161
HLA-B	GBR	HG00155.1.M_111124_2	COX	MCF	16292	8798	0.888916
HLA-B	GBR	HG00156.4.M_120208_1	MCF	SSTO	21892	4935	2.14928
HLA-B	GBR	HG00160.3.M_120202_1	COX	MCF	14917	7963	0.905573
HLA-B	FIN	HG00171.3.M_120202_2	COX	MCF	15906	6088	1.38553
HLA-B	FIN	HG00173.3.M_120202_1	MCF	PGF	22542	13674	0.72118
HLA-B	FIN	HG00174.4.M_120208_3	MCF	PGF	24932	6500	1.93949
HLA-B	FIN	HG00176.4.M_120208_2	COX	MCF	26591	3453	2.94502
HLA-B	FIN	HG00178.4.M_120208_8	COX	PGF	46330	29446	0.653875
HLA-B	FIN	HG00180.1.M_111124_8	COX	SSTO	28520	10356	1.46151
HLA-B	FIN	HG00181.4.M_120208_4	MCF	QBL	26939	4346	2.63194
HLA-B	FIN	HG00182.1.M_111124_4	QBL	SSTO	30375	5006	2.60115
HLA-B	FIN	HG00183.5.M_120131_5	COX	MCF	22268	9268	1.26464
HLA-B	FIN	HG00185.1.M_111124_5	COX	SSTO	28230	5722	2.30264
HLA-B	FIN	HG00186.3.M_120202_5	COX	MCF	15604	4460	1.8068
HLA-B	FIN	HG00187.1.M_120209_2	COX	MCF	39956	5644	2.82362
HLA-B	FIN	HG00188.1.M_111124_3	MANN	PGF	30905	10789	1.51828
HLA-B	FIN	HG00189.1.M_111124_5	COX	PGF	35774	22938	0.641172
HLA-B	GBR	HG00231.2.M_111216_2	MCF	SSTO	26635	6943	1.93969
HLA-B	GBR	HG00233.2.M_111215_8	MCF	SSTO	40969	10166	2.01078
HLA-B	GBR	HG00234.7.M_120219_4	QBL	SSTO	57518	5079	3.5014
HLA-B	GBR	HG00235.1.M_111124_1	PGF	SSTO	39258	18722	1.06825
HLA-B	GBR	HG00238.5.M_120131_5	COX	MCF	17373	6050	1.52184
HLA-B	GBR	HG00239.7.M_120219_4	QBL	SSTO	46115	5919	2.96181
HLA-B	GBR	HG00240.2.M_111215_5	COX	QBL	27153	9061	1.58337
HLA-B	GBR	HG00242.3.M_120202_7	COX	MANN	15535	5944	1.38602
HLA-B	GBR	HG00243.4.M_120208_2	MANN	SSTO	25282	3115	3.02081
HLA-B	GBR	HG00244.5.M_120131_7	COX	MCF	32155	8316	1.95108
HLA-B	GBR	HG00246.7.M_120219_4	COX	MCF	22947	9177	1.32221
HLA-B	GBR	HG00247.3.M_120202_1	MCF	PGF	26519	8686	1.61026
HLA-B	GBR	HG00250.1.M_111124_4	MCF	PGF	16889	11250	0.586159
HLA-B	GBR	HG00251.2.M_111216_8	COX	QBL	33057	17621	0.90766
HLA-B	GBR	HG00252.1.M_111124_5	COX	MANN	23550	4538	2.3756
HLA-B	GBR	HG00255.2.M_111216_1	PGF	SSTO	31671	13275	1.25445
HLA-B	GBR	HG00256.2.M_111215_7	MCF	PGF	36793	12766	1.52712
HLA-B	GBR	HG00257.4.M_120208_5	COX	SSTO	33692	12827	1.39322
HLA-B	GBR	HG00260.5.M_120131_7	QBL	SSTO	47044	5460	3.10704
HLA-B	GBR	HG00261.6.M_120119_2	COX	MCF	28538	11468	1.31527
HLA-B	GBR	HG00262.2.M_111215_8	MANN	SSTO	40355	7138	2.49916
HLA-B	GBR	HG00264.6.M_120119_5	COX	SSTO	31749	7166	2.14747
HLA-B	GBR	HG00265.2.M_111215_4	COX	COX	56011	23668	1.24277
HLA-B	FIN	HG00266.6.M_120119_3	COX	MCF	70596	22574	1.64492
HLA-B	FIN	HG00267.4.M_120208_6	COX	MCF	27964	11493	1.28282
HLA-B	FIN	HG00268.5.M_120131_3	PGF	QBL	36898	18786	0.973885
HLA-B	FIN	HG00271.2.M_111215_7	COX	SSTO	33957	13353	1.34655
HLA-B	FIN	HG00272.7.M_120219_7	COX	MCF	48278	10475	2.20442
HLA-B	FIN	HG00274.6.M_120119_1	COX	MCF	40189	5712	2.81473
HLA-B	FIN	HG00275.4.M_120208_8	MCF	PGF	26115	13444	0.957916
HLA-B	FIN	HG00276.2.M_111215_8	COX	MCF	32523	10280	1.66162
HLA-B	FIN	HG00278.1.M_111124_5	COX	QBL	31246	13671	1.19255
HLA-B	FIN	HG00280.1.M_111124_6	COX	SSTO	32549	12604	1.36873
HLA-B	FIN	HG00281.1.M_111124_3	COX	MCF	27489	3031	3.18099
HLA-B	FIN	HG00284.1.M_111124_6	COX	MCF	37560	11752	1.67629
HLA-B	FIN	HG00285.3.M_120202_5	MCF	PGF	24800	13173	0.912756
HLA-B	FIN	HG00306.1.M_111124_1	COX	SSTO	33732	12783	1.39989
HLA-B	FIN	HG00308.3.M_120202_3	COX	QBL	13708	3969	1.78817
HLA-B	FIN	HG00309.7.M_120219_7	COX	QBL	33923	10780	1.65391
HLA-B	FIN	HG00310.4.M_120208_3	MCF	PGF	37505	19761	0.924427
HLA-B	FIN	HG00311.4.M_120208_6	PGF	SSTO	36395	18590	0.969213
HLA-B	FIN	HG00312.7.M_120219_6	COX	SSTO	49203	10728	2.19737
HLA-B	FIN	HG00315.2.M_111215_5	COX	MCF	29235	9272	1.65674
HLA-B	FIN	HG00320.1.M_111124_1	COX	MCF	29441	3179	3.21118
HLA-B	FIN	HG00321.2.M_111216_2	MCF	PGF	30038	14935	1.00809
HLA-B	FIN	HG00323.1.M_111124_4	PGF	QBL	20859	8043	1.37486
HLA-B	FIN	HG00324.1.M_111124_2	MCF	PGF	26831	17323	0.631212
HLA-B	FIN	HG00325.5.M_120131_1	COX	QBL	27835	7569	1.87873
HLA-B	FIN	HG00326.1.M_111124_7	MCF	PGF	28677	18453	0.636039
HLA-B	FIN	HG00327.3.M_120202_4	COX	SSTO	23606	9549	1.30573
HLA-B	FIN	HG00328.2.M_111215_4	COX	MCF	32759	6283	2.38237
HLA-B	FIN	HG00329.5.M_120131_3	COX	MCF	12906	2093	2.6244
HLA-B	FIN	HG00330.1.M_120209_2	MANN	MCF	37118	6487	2.5165
HLA-B	FIN	HG00331.7.M_120219_8	COX	MCF	42302	5442	2.95852
HLA-B	FIN	HG00334.2.M_111216_5	MCF	PGF	33809	10915	1.6311
HLA-B	FIN	HG00335.2.M_111216_5	COX	MCF	27521	5340	2.36562
HLA-B	FIN	HG00336.1.M_120209_2	COX	QBL	36357	11438	1.6684
HLA-B	FIN	HG00338.2.M_111215_8	QBL	SSTO	42950	9953	2.10945
HLA-B	FIN	HG00339.4.M_120208_1	COX	MANN	20685	8203	1.33436
HLA-B	FIN	HG00342.1.M_111124_1	MCF	SSTO	32065	5053	2.66579
HLA-B	FIN	HG00343.1.M_111124_5	PGF	QBL	27502	11525	1.25477
HLA-B	FIN	HG00345.1.M_120209_1	COX	QBL	28711	9654	1.5724
HLA-B	FIN	HG00346.2.M_120131_1	COX	QBL	38453	6684	2.52431
HLA-B	FIN	HG00349.4.M_120208_4	COX	SSTO	31191	13016	1.26084
HLA-B	FIN	HG00350.3.M_120202_3	MCF	MCF	20245	1002	4.33661
HLA-B	FIN	HG00353.1.M_111124_6	QBL	SSTO	40105	2994	3.74364
HLA-B	FIN	HG00355.2.M_111215_6	COX	MANN	41104	10065	2.02993
HLA-B	FIN	HG00358.5.M_120131_5	COX	SSTO	21395	7429	1.52603
HLA-B	FIN	HG00360.3.M_120202_8	MANN	PGF	19819	8271	1.26075
HLA-B	FIN	HG00362.3.M_120202_2	COX	SSTO	30459	6533	2.22105
HLA-B	FIN	HG00364.2.M_111215_8	PGF	QBL	29234	14357	1.02589
HLA-B	FIN	HG00365.7.M_120219_5	QBL	SSTO	46256	10679	2.11486
HLA-B	FIN	HG00366.4.M_120208_1	MCF	PGF	38375	20467	0.906867
HLA-B	FIN	HG00367.2.M_120131_1	COX	QBL	39579	8826	2.1649
HLA-B	FIN	HG00369.5.M_120131_1	COX	SSTO	31107	7591	2.03488
HLA-B	FIN	HG00371.1.M_111124_3	MCF	PGF	18405	12159	0.598073
HLA-B	FIN	HG00373.2.M_111215_6	MCF	SSTO	36320	5331	2.76829
HLA-B	FIN	HG00377.2.M_120131_2	MCF	SSTO	38015	9566	1.99058
HLA-B	FIN	HG00378.5.M_120131_5	MCF	PGF	29735	19808	0.586079
HLA-B	FIN	HG00379.5.M_120131_3	PGF	SSTO	39893	20237	0.97914
HLA-B	FIN	HG00381.3.M_120202_7	MCF	PGF	15296	5349	1.51581
HLA-B	FIN	HG00382.4.M_120208_4	PGF	SSTO	30170	15585	0.952957
HLA-B	FIN	HG00383.1.M_111124_1	QBL	SSTO	21809	3347	2.70398
HLA-B	FIN	HG00384.2.M_111216_4	COX	MCF	30147	10934	1.46319
HLA-B	GBR	HG01334.7.M_120219_8	SSTO	SSTO	48342	6351	2.92822
HLA-B	GBR	HG01789.6.M_120119_1	COX	MCF	28362	4380	2.69496
HLA-B	GBR	HG02215.1.M_111124_4	COX	MANN	40659	9354	2.11992
HLA-B	CEU	NA06984.1.M_111124_4	COX	MCF	17375	5820	1.57792
HLA-B	CEU	NA06986.2.M_111215_4	MANN	MANN	52956	8886	2.57519
HLA-B	CEU	NA06989.3.M_120202_7	COX	MCF	21152	4052	2.38409
HLA-B	CEU	NA06994.2.M_111215_7	COX	SSTO	42486	18488	1.2004
HLA-B	CEU	NA07037.6.M_120119_4	MCF	PGF	33730	19284	0.806628
HLA-B	CEU	NA07048.6.M_120119_6	PGF	SSTO	42378	20917	1.01864
HLA-B	CEU	NA07051.5.M_120131_1	MCF	PGF	29885	15815	0.918128
HLA-B	CEU	NA07056.1.M_111124_3	COX	MCF	39670	13850	1.51816
HLA-B	CEU	NA07346.2.M_111215_7	COX	QBL	29957	8201	1.86902
HLA-B	CEU	NA07347.7.M_120219_3	QBL	SSTO	66481	5317	3.64426
HLA-B	CEU	NA07357.2.M_111216_5	COX	MCF	27706	15916	0.799721
HLA-B	CEU	NA10847.4.M_120208_4	COX	QBL	42998	9865	2.12388
HLA-B	CEU	NA10851.4.M_120208_1	COX	PGF	28278	17270	0.711412
HLA-B	CEU	NA11829.6.M_120217_1	MCF	SSTO	43657	3461	3.65695
HLA-B	CEU	NA11830.3.M_120202_4	PGF	QBL	33220	18861	0.816646
HLA-B	CEU	NA11831.7.M_120219_2	COX	PGF	62448	40456	0.626302
HLA-B	CEU	NA11832.2.M_120131_2	COX	SSTO	30574	10762	1.50636
HLA-B	CEU	NA11840.6.M_120119_5	COX	MCF	27479	12191	1.17251
HLA-B	CEU	NA11843.4.M_120208_6	COX	MCF	33925	5424	2.64492
HLA-B	CEU	NA11892.1.M_111124_2	COX	MCF	25667	8572	1.58221
HLA-B	CEU	NA11893.7.M_120219_3	MCF	SSTO	56708	5291	3.42194
HLA-B	CEU	NA11894.2.M_111215_4	COX	QBL	41679	16752	1.31499
HLA-B	CEU	NA11918.1.M_111124_3	PGF	SSTO	37840	18204	1.05566
HLA-B	CEU	NA11920.2.M_120131_1	MCF	SSTO	31011	7527	2.04263
HLA-B	CEU	NA11930.3.M_120202_8	COX	MCF	16108	5451	1.56318
HLA-B	CEU	NA11931.1.M_111124_8	PGF	SSTO	40720	20386	0.998159
HLA-B	CEU	NA11992.6.M_120119_5	COX	QBL	32199	10756	1.58187
HLA-B	CEU	NA11993.2.M_111216_4	MANN	SSTO	38216	5336	2.84035
HLA-B	CEU	NA11995.7.M_120219_5	COX	MCF	35583	13834	1.36297
HLA-B	CEU	NA12006.5.M_120131_1	MCF	QBL	31698	1117	4.82669
HLA-B	CEU	NA12043.2.M_120127_7	MCF	PGF	20877	10455	0.997721
HLA-B	CEU	NA12045.3.M_120202_3	QBL	SSTO	33770	6998	2.27073
HLA-B	CEU	NA12144.4.M_120208_1	QBL	SSTO	29806	5310	2.48882
HLA-B	CEU	NA12155.4.M_120208_8	COX	SSTO	25623	6856	1.902
HLA-B	CEU	NA12156.4.M_120208_7	MCF	PGF	23240	9092	1.35394
HLA-B	CEU	NA12234.7.M_120219_6	COX	MANN	32008	7179	2.15658
HLA-B	CEU	NA12249.1.M_120209_1	PGF	SSTO	48209	21239	1.18259
HLA-B	CEU	NA12272.3.M_120202_5	MANN	MANN	18010	3550	2.34291
HLA-B	CEU	NA12273.1.M_111124_4	QBL	SSTO	26529	3390	2.96821
HLA-B	CEU	NA12282.3.M_120202_7	COX	QBL	19994	7832	1.35211
HLA-B	CEU	NA12283.2.M_111216_5	MANN	MCF	30448	5725	2.411
HLA-B	CEU	NA12286.2.M_111216_1	COX	MCF	30657	11181	1.45517
HLA-B	CEU	NA12287.3.M_120202_3	MCF	PGF	16009	3122	2.35834
HLA-B	CEU	NA12341.1.M_111124_5	MANN	PGF	38643	17187	1.16889
HLA-B	CEU	NA12342.1.M_111124_5	COX	MANN	43896	16645	1.399
HLA-B	CEU	NA12348.3.M_120202_6	COX	QBL	19895	6190	1.68439
HLA-B	CEU	NA12400.2.M_111216_2	SSTO	SSTO	41773	7131	2.55039
HLA-B	CEU	NA12489.1.M_111124_2	COX	MANN	26349	4695	2.48855
HLA-B	CEU	NA12716.7.M_120219_6	MCF	SSTO	75842	18241	2.05581
HLA-B	CEU	NA12717.1.M_111124_3	COX	PGF	26690	16905	0.658849
HLA-B	CEU	NA12718.1.M_111124_7	MANN	PGF	55093	29099	0.920899
HLA-B	CEU	NA12749.1.M_111124_2	QBL	SSTO	26015	3909	2.73447
HLA-B	CEU	NA12750.2.M_111216_2	MCF	PGF	35128	19057	0.8823
HLA-B	CEU	NA12751.2.M_111215_8	COX	PGF	45953	30632	0.585119
HLA-B	CEU	NA12760.3.M_120202_3	MANN	QBL	28073	6297	2.15645
HLA-B	CEU	NA12761.6.M_120119_2	COX	PGF	47960	30968	0.631053
HLA-B	CEU	NA12762.4.M_120208_3	MCF	SSTO	22038	4518	2.28624
HLA-B	CEU	NA12775.7.M_120219_5	MANN	PGF	62664	29134	1.10493
HLA-B	CEU	NA12776.6.M_120119_6	COX	MCF	38031	8602	2.14443
HLA-B	CEU	NA12777.4.M_120208_6	MANN	PGF	46248	24650	0.907803
HLA-B	CEU	NA12812.1.M_111124_4	SSTO	SSTO	30511	3701	3.04334
HLA-B	CEU	NA12813.2.M_111216_6	MANN	MCF	35559	9136	1.96058
HLA-B	CEU	NA12815.1.M_111124_3	COX	QBL	38771	12819	1.59669
HLA-B	CEU	NA12827.3.M_120202_2	QBL	SSTO	18559	3663	2.34102
HLA-B	CEU	NA12829.7.M_120219_4	PGF	SSTO	59395	30417	0.965464
HLA-B	CEU	NA12842.6.M_120119_4	COX	PGF	54205	32473	0.739185
HLA-B	CEU	NA12872.2.M_111216_2	COX	QBL	40738	19568	1.05788
HLA-B	CEU	NA12874.3.M_120202_2	COX	QBL	27427	8706	1.65551
HLA-B	CEU	NA12889.3.M_120223_7	PGF	SSTO	37965	20159	0.913246
HLA-B	CEU	NA12890.1.M_111124_3	MANN	MCF	32764	2497	3.71384
HLA-B	YRI	NA18486.7.M_120219_4	COX	MCF	35956	20863	0.785286
HLA-B	YRI	NA18487.6.M_120119_5	MANN	MCF	35572	5823	2.61091
HLA-B	YRI	NA18488.4.M_120208_7	COX	MANN	19657	7864	1.32171
HLA-B	YRI	NA18489.2.M_111216_1	COX	MCF	26980	14402	0.905621
HLA-B	YRI	NA18498.2.M_120131_1	COX	MCF	32242	12132	1.41012
HLA-B	YRI	NA18499.1.M_111124_2	COX	MCF	21838	8178	1.41702
HLA-B	YRI	NA18502.7.M_120219_8	PGF	QBL	32472	17555	0.887314
HLA-B	YRI	NA18505.3.M_120202_1	COX	MCF	17170	4959	1.79177
HLA-B	YRI	NA18508.1.M_111124_1	COX	MCF	27074	14035	0.947879
HLA-B	YRI	NA18510.3.M_120202_7	MANN	QBL	22627	5580	2.01971
HLA-B	YRI	NA18511.7.M_120219_2	COX	MCF	54239	17133	1.66255
HLA-B	YRI	NA18517.3.M_120202_1	COX	MCF	18574	6993	1.4093
HLA-B	YRI	NA18519.1.M_111124_3	COX	MCF	15421	6092	1.33991
HLA-B	YRI	NA18520.1.M_111124_1	COX	PGF	35962	20251	0.82848
HLA-B	YRI	NA18858.2.M_111216_8	COX	QBL	39826	8859	2.16849
HLA-B	YRI	NA18861.1.M_120209_2	COX	MCF	16986	6278	1.43597
HLA-B	YRI	NA18867.1.M_111124_2	COX	MCF	28477	5820	2.29071
HLA-B	YRI	NA18868.5.M_120131_3	MANN	QBL	25626	6728	1.92936
HLA-B	YRI	NA18870.6.M_120119_4	COX	MCF	29853	8280	1.85017
HLA-B	YRI	NA18873.4.M_120208_7	MANN	MCF	27453	6392	2.10262
HLA-B	YRI	NA18907.6.M_120217_1	COX	MCF	23908	9587	1.31834
HLA-B	YRI	NA18908.7.M_120219_7	COX	PGF	40682	19228	1.08118
HLA-B	YRI	NA18909.4.M_120208_8	COX	PGF	27687	16024	0.788974
HLA-B	YRI	NA18910.3.M_120202_7	MANN	MCF	14956	3947	1.9219
HLA-B	YRI	NA18912.7.M_120219_3	COX	MCF	40280	13876	1.53747
HLA-B	YRI	NA18916.2.M_111215_6	COX	MCF	39872	22250	0.841571
HLA-B	YRI	NA18917.1.M_111124_5	COX	MCF	26616	12877	1.0475
HLA-B	YRI	NA18923.2.M_111216_5	COX	MANN	34295	13635	1.33068
HLA-B	YRI	NA18933.1.M_111124_2	COX	MCF	20998	7699	1.44751
HLA-B	YRI	NA18934.3.M_120223_7	COX	MCF	36529	9940	1.87772
HLA-B	YRI	NA19093.7.M_120219_7	COX	QBL	35240	10468	1.75123
HLA-B	YRI	NA19096.4.M_120208_4	COX	MCF	29063	9912	1.55194
HLA-B	YRI	NA19098.5.M_120131_1	COX	QBL	29839	10316	1.53232
HLA-B	YRI	NA19102.1.M_111124_1	COX	QBL	25591	8413	1.60494
HLA-B	YRI	NA19107.2.M_111216_5	MCF	SSTO	31571	5353	2.56018
HLA-B	YRI	NA19108.5.M_120131_7	COX	MCF	38619	17065	1.17827
HLA-B	YRI	NA19113.3.M_120202_1	MCF	QBL	18844	1930	3.28743
HLA-B	YRI	NA19114.2.M_111215_7	COX	MANN	30825	7754	1.99109
HLA-B	YRI	NA19117.1.M_111124_4	MANN	MCF	40219	7999	2.32999
HLA-B	YRI	NA19118.7.M_120219_8	COX	MCF	35861	12681	1.49975
HLA-B	YRI	NA19119.3.M_120202_4	COX	MCF	14929	5266	1.50334
HLA-B	YRI	NA19121.3.M_120202_6	COX	QBL	23353	8430	1.47
HLA-B	YRI	NA19130.5.M_120131_7	COX	MCF	25380	8954	1.50309
HLA-B	YRI	NA19131.2.M_111215_8	COX	MCF	38172	21177	0.850017
HLA-B	YRI	NA19141.6.M_120119_2	COX	QBL	24183	6851	1.81961
HLA-B	YRI	NA19143.2.M_111216_8	COX	QBL	30283	11207	1.43411
HLA-B	YRI	NA19144.1.M_120209_1	COX	MCF	21372	8206	1.38097
HLA-B	YRI	NA19146.5.M_120131_5	MCF	PGF	30039	3447	3.12342
HLA-B	YRI	NA19147.2.M_120131_2	COX	QBL	41763	8343	2.32359
HLA-B	YRI	NA19149.1.M_111124_2	COX	MCF	28849	11632	1.31042
HLA-B	YRI	NA19150.5.M_120131_7	MANN	MCF	29134	7922	1.87877
HLA-B	YRI	NA19152.4.M_120208_4	COX	MCF	31120	8658	1.84574
HLA-B	YRI	NA19153.1.M_111124_7	COX	QBL	28502	3869	2.88103
HLA-B	YRI	NA19159.3.M_120223_6	COX	MCF	49884	16658	1.58236
HLA-B	YRI	NA19160.3.M_120202_3	COX	MCF	18512	5074	1.86727
HLA-B	YRI	NA19171.1.M_111124_7	COX	MCF	30895	9503	1.70092
HLA-B	YRI	NA19172.6.M_120119_1	MANN	QBL	38102	6899	2.46541
HLA-B	YRI	NA19175.4.M_120208_8	COX	MCF	24055	5908	2.0256
HLA-B	YRI	NA19184.1.M_111124_1	COX	MCF	34107	11700	1.54356
HLA-B	YRI	NA19185.6.M_120119_4	COX	MCF	29499	16020	0.880792
HLA-B	YRI	NA19189.5.M_120131_7	COX	QBL	29201	17835	0.711307
HLA-B	YRI	NA19190.4.M_120208_2	COX	MCF	21750	7577	1.52132
HLA-B	YRI	NA19197.3.M_120202_2	MCF	SSTO	22255	4342	2.3577
HLA-B	YRI	NA19198.2.M_111215_6	COX	MCF	28962	5613	2.36732
HLA-B	YRI	NA19201.1.M_111124_3	MCF	QBL	30423	3438	3.14552
HLA-B	YRI	NA19204.1.M_111124_6	COX	QBL	37496	6744	2.47506
HLA-B	YRI	NA19206.2.M_111215_5	COX	MCF	39782	21433	0.892282
HLA-B	YRI	NA19207.4.M_120208_5	COX	MCF	42116	13454	1.64633
HLA-B	YRI	NA19209.6.M_120217_1	COX	MCF	29604	6654	2.1535
HLA-B	YRI	NA19210.4.M_120208_1	COX	MCF	25727	7967	1.69117
HLA-B	YRI	NA19213.2.M_111215_6	COX	MCF	33496	12324	1.44252
HLA-B	YRI	NA19214.6.M_120119_2	COX	QBL	39328	5205	2.91759
HLA-B	YRI	NA19222.2.M_111216_7	COX	MCF	38318	21227	0.852122
HLA-B	YRI	NA19223.7.M_120219_6	COX	PGF	46643	25423	0.875526
HLA-B	YRI	NA19225.1.M_120209_2	MCF	PGF	24002	6014	1.99676
HLA-B	YRI	NA19235.1.M_111124_6	COX	PGF	39370	23329	0.754972
HLA-B	YRI	NA19236.4.M_120208_1	MANN	QBL	23831	5408	2.13967
HLA-B	YRI	NA19247.3.M_120223_7	COX	MCF	23394	11382	1.03938
HLA-B	YRI	NA19248.5.M_120131_1	COX	MCF	26008	9970	1.38329
HLA-B	YRI	NA19256.6.M_120119_6	COX	MCF	29533	12004	1.29881
HLA-B	YRI	NA19257.6.M_120119_2	COX	MCF	42264	23380	0.854154
HLA-B	TSI	NA20503.1.M_111124_5	COX	QBL	17837	4000	2.1568
HLA-B	TSI	NA20504.1.M_111124_7	COX	MCF	24872	9715	1.35624
HLA-B	TSI	NA20505.1.M_111124_6	COX	MCF	27175	7245	1.90722
HLA-B	TSI	NA20506.1.M_120209_2	COX	QBL	38136	7856	2.27929
HLA-B	TSI	NA20507.1.M_111124_7	COX	MCF	25635	10191	1.33082
HLA-B	TSI	NA20508.1.M_111124_2	COX	MCF	31927	11944	1.41849
HLA-B	TSI	NA20509.7.M_120219_7	COX	MCF	34287	11472	1.57954
HLA-B	TSI	NA20510.3.M_120202_3	COX	MCF	18605	3447	2.43228
HLA-B	TSI	NA20512.6.M_120119_6	COX	MCF	26718	9700	1.46176
HLA-B	TSI	NA20513.4.M_120208_1	COX	QBL	14781	5286	1.4835
HLA-B	TSI	NA20514.1.M_111124_4	MANN	QBL	24416	4170	2.54971
HLA-B	TSI	NA20515.5.M_120131_1	PGF	QBL	38316	19130	1.00211
HLA-B	TSI	NA20516.5.M_120131_3	QBL	SSTO	36708	7512	2.28883
[truncated: 7,017 more rows]
