# Supplementary material for: AltHapAlignR: improved accuracy of RNA-seq analyses through the use of alternative haplotypes
Source: Bioinformatics. 2018 Mar 5;34(14):2401–8. doi: 10.1093/bioinformatics/bty125 (PMC6041798; doi:10.1093/bioinformatics/bty125)
Supplement: Supplementary Data [file bty125_supp.zip › bty125-suppl_data/Supplemental_Table_4.xlsx]

## Sheet: Legend
Supplemental_Table_4. Differentially expressed genes between populations
Five genes showed over 4-fold difference between population pairs

## Sheet: median_values_FC2(log2)
gene_name	pop.x	Freq.x	median_log2.x	pop.y	Freq.y	median_log2.y	FC(log2)
COL11A2	FIN	95	0	GBR	94	4.94895	-4.94895
COL11A2	CEU	91	4.4053	YRI	89	0	4.4053
COL11A2	CEU	91	4.4053	TSI	93	0	4.4053
COL11A2	CEU	91	4.4053	FIN	95	0	4.4053
COL11A2	GBR	94	4.94895	YRI	89	0	4.94895
COL11A2	GBR	94	4.94895	TSI	93	0	4.94895
HLA-DRB3	FIN	95	6.07454	YRI	89	8.91324	-2.8387
HLA-DRB3	GBR	94	6.50799	YRI	89	8.91324	-2.40525
HLA-DRB3	CEU	91	6.69311	YRI	89	8.91324	-2.22013
HLA-DRB4	FIN	95	8.60028	YRI	89	6.44361	2.15667
HLA-DRB4	CEU	91	10.1488	TSI	93	7.4582	2.69061
HLA-DRB4	GBR	94	9.36067	YRI	89	6.44361	2.91706
HLA-DRB4	CEU	91	10.1488	YRI	89	6.44361	3.70519
HLA-DRB5	FIN	95	5.88877	YRI	89	0	5.88877
HLA-DRB5	FIN	95	5.88877	TSI	93	0	5.88877
HLA-DRB5	FIN	95	5.88877	GBR	94	0	5.88877
HLA-DRB5	CEU	91	6.57814	YRI	89	0	6.57814
HLA-DRB5	CEU	91	6.57814	TSI	93	0	6.57814
HLA-DRB5	CEU	91	6.57814	GBR	94	0	6.57814
NOTCH4	CEU	91	0	GBR	94	4.54163	-4.54163
NOTCH4	FIN	95	0	GBR	94	4.54163	-4.54163
NOTCH4	GBR	94	4.54163	YRI	89	0	4.54163
NOTCH4	GBR	94	4.54163	TSI	93	0	4.54163
